# Supplementary material for: 2,3,6,7-Tetra­kis(bromo­meth­yl)naphthalene
Source: Acta Crystallogr Sect E Struct Rep Online. 2010 Jun 26;66(Pt 7):o1846–7. doi: 10.1107/S1600536810024311 (PMC3007070; doi:10.1107/S1600536810024311)
Supplement: Supplementary file 1 [file e-66-o1846-sup1.cif]

##############################################################################
###                                                                        ###
###        Electronic paper (Acta Crystallographica Section E)             ###
###                                                                        ###
##############################################################################
#                                                                            #
# This CIF contains the data in a paper accepted for publication in Acta     #
# Crystallographica Section E. It conforms to the requirements of Notes      #
# for Authors for Section E, and has been peer reviewed under the auspices   #
# of the IUCr Commission on Journals.                                        #
#                                                                            #
# Full details of the Crystallographic Information File format               #
# are given in the paper "The Crystallographic Information File (CIF):       #
# a New Standard Archive File for Crystallography" by S. R. Hall, F. H.      #
# Allen and I. D. Brown [Acta Cryst. (1991), A47, 655-685].                  #
#                                                                            #
# The current version of the core CIF dictionary is obtainable from          #
# ftp://ftp.iucr.org/pub/cif_core.dic. The current version number is 2.4.    #
#                                                                            #
# Software is freely available for graphical display of the structure(s) in  #
# this CIF.  For information consult the CIF home page http://www.iucr.org/  #
# cif/home.html                                                              #
#                                                                            #
# This file may be used for bona fide research purposes within the           #
# scientific community so long as proper attribution is given to the journal # 
# article from which it was obtained.                                        #
#                                                                            #
##############################################################################
                                             
data_I
_audit_creation_method     SHELXL-97
_chemical_name_systematic
;
2,3,6,7-Tetrakis(bromomethyl)naphthalene
;
_chemical_name_common     ?
_chemical_formula_moiety     'C14 H12 Br4'
_chemical_formula_sum     'C14 H12 Br4'
_chemical_formula_iupac     'C14 H12 Br4'
_chemical_formula_weight     499.88
_chemical_melting_point     503
_symmetry_cell_setting     triclinic
_symmetry_space_group_name_H-M     'P -1'
_symmetry_space_group_name_Hall     '-P 1'
loop_
    _symmetry_equiv_pos_as_xyz
    'x, y, z'
    '-x, -y, -z'
_cell_length_a     6.6144(2)
_cell_length_b     7.1770(2)
_cell_length_c     8.7761(3)
_cell_angle_alpha     84.744(3)
_cell_angle_beta     78.251(3)
_cell_angle_gamma     64.555(3)
_cell_volume     368.32(2)
_cell_formula_units_Z     1
_cell_measurement_reflns_used     9533
_cell_measurement_theta_min     2.3632
_cell_measurement_theta_max     30.6887
_cell_measurement_temperature     100(2)
_exptl_crystal_description     prism
_exptl_crystal_colour     colourless
_exptl_crystal_size_max     0.20
_exptl_crystal_size_mid     0.06
_exptl_crystal_size_min     0.04
_exptl_crystal_density_diffrn     2.254
_exptl_crystal_density_meas     ?
_exptl_crystal_density_method     'not measured'
_exptl_crystal_F_000     236
_exptl_absorpt_coefficient_mu     10.906
_exptl_absorpt_correction_type     multi-scan
_exptl_absorpt_process_details
;
(CrysAlisPro; Oxford Diffraction, 2009)
;
_exptl_absorpt_correction_T_min     0.35628
_exptl_absorpt_correction_T_max     1.00000
_exptl_special_details
;
;
_diffrn_ambient_temperature     100(2)
_diffrn_radiation_type     MoK\a
_diffrn_radiation_wavelength     0.71073
_diffrn_radiation_source     'Enhance (Mo) X-ray Source'
_diffrn_radiation_monochromator     graphite
_diffrn_measurement_device_type     'Oxford Diffraction Xcalibur Eos'
_diffrn_measurement_method     \w-scan
_diffrn_detector_area_resol_mean     16.1419
_diffrn_reflns_number     17701
_diffrn_reflns_av_R_equivalents     0.0305
_diffrn_reflns_av_sigmaI/netI     0.0274
_diffrn_reflns_theta_min     2.37
_diffrn_reflns_theta_max     30.02
_diffrn_reflns_theta_full     30.00
_diffrn_measured_fraction_theta_max     0.983
_diffrn_measured_fraction_theta_full     0.985
_diffrn_reflns_limit_h_min     -9
_diffrn_reflns_limit_h_max     9
_diffrn_reflns_limit_k_min     -10
_diffrn_reflns_limit_k_max     10
_diffrn_reflns_limit_l_min     -11
_diffrn_reflns_limit_l_max     12
_diffrn_standards_number     ?
_diffrn_standards_interval_count     ?
_diffrn_standards_interval_time     ?
_diffrn_standards_decay_%     ?
_refine_special_details
;
Refinement of <i>F</i>^2^ against ALL reflections. The weighted <i>R</i>-factor
<i>wR</i> and goodness of fit <i>S</i> are based on <i>F</i>^2^, conventional
<i>R</i>-factors <i>R</i> are based on <i>F</i>, with <i>F</i> set to zero for
negative <i>F</i>^2^. The threshold expression of <i>F</i>^2^ >
\s(<i>F</i>^2^) is used only for calculating <i>R</i>-factors(gt) <i>etc</i>.
and is not relevant to the choice of reflections for refinement.
<i>R</i>-factors based on <i>F</i>^2^ are statistically about twice as large
as those based on <i>F</i>, and <i>R</i>- factors based on ALL data will be
even larger.
;
_reflns_number_total     2122
_reflns_number_gt     1716
_reflns_threshold_expression     I>2sigma(I)
_refine_ls_structure_factor_coef     Fsqd
_refine_ls_matrix_type     full
_refine_ls_R_factor_all     0.0235
_refine_ls_R_factor_gt     0.0160
_refine_ls_wR_factor_gt     0.0339
_refine_ls_wR_factor_ref     0.0344
_refine_ls_goodness_of_fit_ref     0.923
_refine_ls_restrained_S_all     0.923
_refine_ls_number_reflns     2122
_refine_ls_number_parameters     82
_refine_ls_number_restraints     0
_refine_ls_hydrogen_treatment     constr
_refine_ls_weighting_scheme     calc
_refine_ls_weighting_details
                 'calc w=1/[\s^2^(Fo^2^)+(0.0181P)^2^] where P=(Fo^2^+2Fc^2^)/3'
_atom_sites_solution_hydrogens     geom
_atom_sites_solution_primary     direct
_atom_sites_solution_secondary     difmap
_refine_ls_shift/su_max     0.001
_refine_ls_shift/su_mean     0.000
_refine_diff_density_max     0.499
_refine_diff_density_min     -0.489
_refine_ls_extinction_method     none
_refine_ls_extinction_coef     ?
loop_
    _atom_type_symbol
    _atom_type_description
    _atom_type_scat_dispersion_real
    _atom_type_scat_dispersion_imag
    _atom_type_scat_source
    'C' 'C' 0.0033 0.0016
                         'International Tables Vol C Tables 4.2.6.8 and 6.1.1.4'
    'H' 'H' 0.0000 0.0000
                         'International Tables Vol C Tables 4.2.6.8 and 6.1.1.4'
    'Br' 'Br' -0.2901 2.4595
                         'International Tables Vol C Tables 4.2.6.8 and 6.1.1.4'
_computing_data_collection
;
CrysAlis Pro (Oxford Diffraction, 2009)
;
_computing_cell_refinement
;
CrysAlis Pro (Oxford Diffraction, 2009)
;
_computing_data_reduction
;
CrysAlis Pro (Oxford Diffraction, 2009)
;
_computing_structure_solution     'SHELXS97 (Sheldrick, 2008)'
_computing_structure_refinement     'SHELXL97 (Sheldrick, 2008)'
_computing_molecular_graphics     'XP (Siemens, 1994)'
_computing_publication_material     'SHELXL97 (Sheldrick, 2008)'
loop_
    _atom_site_type_symbol
    _atom_site_label
    _atom_site_fract_x
    _atom_site_fract_y
    _atom_site_fract_z
    _atom_site_U_iso_or_equiv
    _atom_site_adp_type
    _atom_site_calc_flag
    _atom_site_refinement_flags
    _atom_site_occupancy
    _atom_site_disorder_assembly
    _atom_site_disorder_group
    Br Br1 0.64988(3) -0.00387(3) 0.24985(2) 0.01628(5) Uani d . 1 . .
    Br Br2 0.23208(3) 0.72525(3) 0.44061(2) 0.01672(5) Uani d . 1 . .
    C C1 -0.0170(3) 0.4100(3) 0.02483(19) 0.0108(3) Uani d . 1 . .
    C C2 0.0922(3) 0.2877(3) 0.14549(19) 0.0122(3) Uani d . 1 . .
    H H2 0.0699 0.1672 0.1791 0.015 Uiso calc R 1 . .
    C C3 0.2297(3) 0.3393(3) 0.21518(19) 0.0111(3) Uani d . 1 . .
    C C4 0.2621(3) 0.5223(3) 0.16547(19) 0.0110(3) Uani d . 1 . .
    C C5 0.1575(3) 0.6419(3) 0.04994(19) 0.0112(3) Uani d . 1 . .
    H H5 0.1791 0.7633 0.0185 0.013 Uiso calc R 1 . .
    C C6 0.3431(3) 0.2029(3) 0.34014(19) 0.0136(3) Uani d . 1 . .
    H H6A 0.2495 0.1316 0.3945 0.016 Uiso calc R 1 . .
    H H6B 0.3563 0.2876 0.4173 0.016 Uiso calc R 1 . .
    C C7 0.4062(3) 0.5854(3) 0.24055(18) 0.0135(3) Uani d . 1 . .
    H H7A 0.4559 0.6799 0.1704 0.016 Uiso calc R 1 . .
    H H7B 0.5437 0.4620 0.2592 0.016 Uiso calc R 1 . .
loop_
    _atom_site_aniso_label
    _atom_site_aniso_U_11
    _atom_site_aniso_U_22
    _atom_site_aniso_U_33
    _atom_site_aniso_U_12
    _atom_site_aniso_U_13
    _atom_site_aniso_U_23
    Br1 0.01360(10) 0.01494(10) 0.01724(10) -0.00349(8) -0.00312(7) 0.00232(7)
    Br2 0.01615(10) 0.01865(11) 0.01468(9) -0.00544(8) -0.00321(7) -0.00581(7)
    C1 0.0099(8) 0.0112(9) 0.0093(8) -0.0031(7) 0.0001(6) -0.0012(6)
    C2 0.0130(8) 0.0120(9) 0.0105(8) -0.0053(7) 0.0000(7) -0.0003(6)
    C3 0.0085(8) 0.0127(9) 0.0087(8) -0.0016(7) -0.0006(6) -0.0008(6)
    C4 0.0092(8) 0.0139(9) 0.0097(8) -0.0050(7) 0.0011(6) -0.0040(6)
    C5 0.0111(8) 0.0104(8) 0.0120(8) -0.0055(7) 0.0012(6) -0.0020(6)
    C6 0.0111(8) 0.0156(9) 0.0115(8) -0.0033(7) -0.0017(7) 0.0003(7)
    C7 0.0128(8) 0.0177(9) 0.0101(8) -0.0064(7) -0.0017(7) -0.0023(7)
_geom_special_details
;
All e.s.d.'s (except the e.s.d. in the dihedral angle between two l.s. planes)
are estimated using the full covariance matrix. The cell e.s.d.'s are taken
into account individually in the estimation of e.s.d.'s in distances, angles
and torsion angles; correlations between e.s.d.'s in cell parameters are only
used when they are defined by crystal symmetry. An approximate (isotropic)
treatment of cell e.s.d.'s is used for estimating e.s.d.'s involving l.s.
planes.
;
loop_
    _geom_bond_atom_site_label_1
    _geom_bond_atom_site_label_2
    _geom_bond_site_symmetry_2
    _geom_bond_distance
    _geom_bond_publ_flag
    Br1 C6 . 1.9801(16) ?
    Br2 C7 . 1.9806(16) ?
    C1 C2 . 1.418(2) ?
    C1 C1 2_565 1.420(3) ?
    C1 C5 2_565 1.422(2) ?
    C2 C3 . 1.377(2) ?
    C3 C4 . 1.436(2) ?
    C3 C6 . 1.494(2) ?
    C4 C5 . 1.363(2) ?
    C4 C7 . 1.493(2) ?
    C5 C1 2_565 1.422(2) ?
    C2 H2 . 0.9500 ?
    C5 H5 . 0.9500 ?
    C6 H6A . 0.9900 ?
    C6 H6B . 0.9900 ?
    C7 H7A . 0.9900 ?
    C7 H7B . 0.9900 ?
loop_
    _geom_angle_atom_site_label_1
    _geom_angle_atom_site_label_2
    _geom_angle_atom_site_label_3
    _geom_angle_site_symmetry_1
    _geom_angle_site_symmetry_3
    _geom_angle
    _geom_angle_publ_flag
    C2 C1 C1 . 2_565 118.85(18) ?
    C2 C1 C5 . 2_565 122.57(15) ?
    C1 C1 C5 2_565 2_565 118.58(19) ?
    C3 C2 C1 . . 121.68(15) ?
    C2 C3 C4 . . 119.29(15) ?
    C2 C3 C6 . . 119.30(15) ?
    C4 C3 C6 . . 121.41(15) ?
    C5 C4 C3 . . 119.70(15) ?
    C5 C4 C7 . . 119.52(15) ?
    C3 C4 C7 . . 120.77(15) ?
    C4 C5 C1 . 2_565 121.90(15) ?
    C3 C6 Br1 . . 110.35(11) ?
    C4 C7 Br2 . . 110.18(11) ?
    C3 C2 H2 . . 119.2 ?
    C1 C2 H2 . . 119.2 ?
    C4 C5 H5 . . 119.0 ?
    C1 C5 H5 2_565 . 119.0 ?
    C3 C6 H6A . . 109.6 ?
    Br1 C6 H6A . . 109.6 ?
    C3 C6 H6B . . 109.6 ?
    Br1 C6 H6B . . 109.6 ?
    H6A C6 H6B . . 108.1 ?
    C4 C7 H7A . . 109.6 ?
    Br2 C7 H7A . . 109.6 ?
    C4 C7 H7B . . 109.6 ?
    Br2 C7 H7B . . 109.6 ?
    H7A C7 H7B . . 108.1 ?
loop_
    _geom_torsion_atom_site_label_1
    _geom_torsion_atom_site_label_2
    _geom_torsion_atom_site_label_3
    _geom_torsion_atom_site_label_4
    _geom_torsion_site_symmetry_1
    _geom_torsion_site_symmetry_2
    _geom_torsion_site_symmetry_3
    _geom_torsion_site_symmetry_4
    _geom_torsion
    _geom_torsion_publ_flag
    C1 C1 C2 C3 2_565 . . . 0.0(3) ?
    C5 C1 C2 C3 2_565 . . . 179.24(16) ?
    C1 C2 C3 C4 . . . . 0.5(2) ?
    C1 C2 C3 C6 . . . . -179.09(15) ?
    C2 C3 C4 C5 . . . . -0.2(2) ?
    C6 C3 C4 C5 . . . . 179.34(15) ?
    C2 C3 C4 C7 . . . . 178.76(15) ?
    C6 C3 C4 C7 . . . . -1.7(2) ?
    C3 C4 C5 C1 . . . 2_565 -0.5(2) ?
    C7 C4 C5 C1 . . . 2_565 -179.53(15) ?
    C2 C3 C6 Br1 . . . . 92.22(16) ?
    C4 C3 C6 Br1 . . . . -87.36(16) ?
    C5 C4 C7 Br2 . . . . 99.15(16) ?
    C3 C4 C7 Br2 . . . . -79.86(17) ?
loop_
    _geom_hbond_atom_site_label_D
    _geom_hbond_atom_site_label_H
    _geom_hbond_atom_site_label_A
    _geom_hbond_site_symmetry_A
    _geom_hbond_distance_DH
    _geom_hbond_distance_HA
    _geom_hbond_distance_DA
    _geom_hbond_angle_DHA
    C6 H6A Br2 1_545 0.99 2.96 3.7967(17) 143.4
    C6 H6A Br2 2_566 0.99 2.98 3.7359(16) 134.0
    C5 H5 Br1 2_665 0.95 3.11 3.9399(16) 147.2
data_global
_journal_date_recd_electronic     2010-06-03
_journal_date_accepted     2010-06-22
_journal_name_full     'Acta Crystallographica, Section E'
_journal_year     2010
_journal_volume     66
_journal_issue      7
_journal_page_first     o1846
_journal_page_last     o1847
_journal_paper_category     QO
_journal_coeditor_code     FK2020
_publ_contact_author
;
        Peter G. Jones
        Institut f\"ur Anorganische und Analytische Chemie
        Technische Universit\"at Braunschweig
        Postfach 3329
        38023 Braunschweig
        Germany
;
_publ_contact_author_email     p.jones@tu-bs.de
_publ_contact_author_fax     '049 531 391-5387'
_publ_contact_author_phone     '049 531 391-5382'
_publ_section_title
;
2,3,6,7-Tetrakis(bromomethyl)naphthalene
;
loop_
    _publ_author_name
    _publ_author_address
    "Skibi\'nski, Maciej"
;     Department of Chemistry
      University of Bremen
      Leobener Strasse NW 2C
      28359 Bremen
      Germany
;
    'Azov, Vladimir A.'
;     Department of Chemistry
      University of Bremen
      Leobener Strasse NW 2C
      28359 Bremen
      Germany
;
    'Jones, Peter G.'
;     Institute of Inorganic and Analytical Chemistry
      Technical University of Braunschweig
      Postfach 3329
      38023 Braunschweig
      Germany
;
