# Supplementary material for: 2,3,6,7-Tetra­kis(bromo­meth­yl)naphthalene
Source: Acta Crystallogr Sect E Struct Rep Online. 2010 Jun 26;66(Pt 7):o1846–7. doi: 10.1107/S1600536810024311 (PMC3007070; doi:10.1107/S1600536810024311)
Supplement: Supplementary file 2 [file e-66-o1846-Isup2.hkl]

# 
# h,k,l, Fc-squared, Fo-squared, sigma(Fo-squared) and status flag 
# 
data_I
_shelx_title ' tetnap in P-1' 
_shelx_refln_list_code          4 
_shelx_F_calc_maximum      120.56 
_exptl_crystal_F_000       236.00 
_reflns_d_resolution_high  0.7104 
 
loop_ 
 _symmetry_equiv_pos_as_xyz 
 'x, y, z' 
 '-x, -y, -z' 
 
_cell_length_a     6.6144 
_cell_length_b     7.1770 
_cell_length_c     8.7761 
_cell_angle_alpha  84.744 
_cell_angle_beta   78.251 
_cell_angle_gamma  64.555 
 
_shelx_F_squared_multiplier     1.000 
 
loop_ 
 _refln_index_h 
 _refln_index_k 
 _refln_index_l 
 _refln_F_squared_calc 
 _refln_F_squared_meas 
 _refln_F_squared_sigma 
 _refln_observed_status 
   1   0   0      489.97      517.70      3.28 o 
   2   0   0     6197.76     6251.07     24.17 o 
   3   0   0     1088.13     1125.95      8.88 o 
   4   0   0        9.96       11.68      4.34 o 
   5   0   0      429.88      427.27     11.61 o 
   6   0   0        0.23        6.86     11.10 o 
   7   0   0     1181.26     1205.00     32.63 o 
   8   0   0      354.14      308.92     59.94 o 
  -7   1   0      106.54       94.08     18.52 o 
  -6   1   0      177.53      168.28     14.87 o 
  -5   1   0      964.51      948.07     22.21 o 
  -4   1   0      271.75      281.42      7.87 o 
  -3   1   0     6788.14     6722.96     39.38 o 
  -2   1   0      432.58      436.72      5.22 o 
  -1   1   0     7728.92     7767.58     29.55 o 
   0   1   0      208.47      225.40      2.72 o 
   1   1   0       36.62       37.78      1.51 o 
   2   1   0       57.73       67.87      1.99 o 
   3   1   0       33.67       38.33      2.83 o 
   4   1   0     5058.50     5111.46     18.24 o 
   5   1   0      414.91      405.32      8.00 o 
   6   1   0     1989.23     2034.42     23.11 o 
   7   1   0     1329.97     1363.90     34.59 o 
   8   1   0       10.11       14.11     22.34 o 
  -7   2   0        4.14       20.25     27.49 o 
  -6   2   0     1328.78     1305.67     31.53 o 
  -5   2   0       67.22       78.02     12.20 o 
  -4   2   0     2725.96     2673.22     32.51 o 
  -3   2   0     2185.75     2179.28     19.82 o 
  -2   2   0      641.24      619.25     11.28 o 
  -1   2   0      213.26      201.90      4.54 o 
   0   2   0       16.92       22.27      3.04 o 
   1   2   0     5887.63     5976.91     21.20 o 
   2   2   0     1673.78     1710.94     11.70 o 
   3   2   0     4475.58     4455.56     14.90 o 
   4   2   0     2836.88     2796.10     18.42 o 
   5   2   0      279.55      262.99      4.38 o 
   6   2   0     1261.11     1274.64     18.29 o 
   7   2   0        0.27       -0.57     11.64 o 
   8   2   0       18.80        9.18     17.35 o 
  -6   3   0      352.06      324.23     24.31 o 
  -5   3   0      511.68      507.44     24.68 o 
  -4   3   0      629.64      620.80     20.36 o 
  -3   3   0      167.39      163.62     12.13 o 
  -2   3   0      455.81      464.21     10.32 o 
  -1   3   0      209.37      209.34      4.89 o 
   0   3   0     5781.06     5688.11     44.33 o 
   1   3   0     2655.71     2527.13     17.88 o 
   2   3   0     1938.86     1911.50     11.24 o 
   3   3   0     5307.77     5163.85     24.76 o 
   4   3   0        6.26        8.06      3.84 o 
   5   3   0      127.88      128.66      5.27 o 
   6   3   0        5.42       10.41      7.90 o 
   7   3   0      304.34      309.04     13.11 o 
   8   3   0      727.39      758.50     28.39 o 
   9   3   0       65.60       60.70     49.40 o 
  -5   4   0        3.42       14.23     21.26 o 
  -4   4   0        9.04       14.41     16.02 o 
  -3   4   0     1610.33     1615.79     28.90 o 
  -2   4   0     1901.11     1836.33     23.71 o 
  -1   4   0     1265.06     1288.18     16.59 o 
   0   4   0     5030.81     4909.06     29.76 o 
   1   4   0       90.47      120.21      6.60 o 
   2   4   0     1840.95     1878.50     13.82 o 
   3   4   0       44.04       47.54      4.06 o 
   4   4   0      191.42      196.73      5.87 o 
   5   4   0      223.02      222.41      7.86 o 
   6   4   0       63.58       66.71      9.11 o 
   7   4   0     1717.25     1733.50     28.19 o 
   8   4   0       47.94       45.97     19.44 o 
  -4   5   0      565.13      546.60     27.11 o 
  -3   5   0     2963.98     2806.30     45.37 o 
  -2   5   0       89.88       91.39     11.82 o 
  -1   5   0     2030.97     2002.10     30.91 o 
   0   5   0      205.05      202.06      9.84 o 
   1   5   0        3.26        4.74      7.53 o 
   2   5   0      597.28      609.71     11.32 o 
   3   5   0      330.17      338.87      8.02 o 
   4   5   0     4019.58     3974.67     37.57 o 
   5   5   0      681.48      700.03     13.08 o 
   6   5   0     2962.92     2953.64     34.77 o 
   7   5   0      533.17      531.09     19.07 o 
   8   5   0      107.35      105.20     22.14 o 
   9   5   0       32.96       36.45     47.68 o 
  -4   6   0      575.55      581.24     31.83 o 
  -3   6   0        7.24       12.73     17.04 o 
  -2   6   0       62.89       61.80     13.73 o 
  -1   6   0       41.67       47.84     12.17 o 
   0   6   0      197.73      203.39     14.70 o 
   1   6   0     2348.46     2326.51     29.96 o 
   2   6   0       28.56       43.28      9.76 o 
   3   6   0     3243.53     3144.35     31.56 o 
   4   6   0      915.60      910.70     20.13 o 
   5   6   0      713.00      672.09     18.11 o 
   6   6   0      191.64      207.87     15.96 o 
   7   6   0       11.09       21.56     15.07 o 
   8   6   0      195.04      223.74     19.83 o 
  -3   7   0       95.93       90.81     25.05 o 
  -2   7   0      264.25      279.37     21.58 o 
  -1   7   0       23.12       24.83     15.32 o 
   0   7   0     1809.38     1786.30     38.86 o 
   1   7   0      740.94      768.46     32.24 o 
   2   7   0      353.52      374.35     16.61 o 
   3   7   0      720.74      706.32     18.56 o 
   4   7   0        0.50        2.30     12.44 o 
   5   7   0       45.56       42.58     12.07 o 
   6   7   0      173.91      172.11     19.46 o 
   7   7   0      561.30      539.66     26.04 o 
   8   7   0      412.96      429.01     26.34 o 
  -1   8   0      431.26      422.41     26.44 o 
   0   8   0      564.38      561.13     27.65 o 
   1   8   0       17.26       15.94     13.83 o 
   2   8   0      139.40      127.19     13.93 o 
   3   8   0       17.56       13.58     14.02 o 
   4   8   0      466.15      483.94     21.04 o 
   5   8   0      506.76      497.64     21.30 o 
   6   8   0      586.79      578.34     27.73 o 
   7   8   0      610.22      669.11     29.81 o 
   8   8   0        0.03        7.92     31.94 o 
   0   9   0        3.01       15.53     27.44 o 
   1   9   0      104.30       96.24     21.05 o 
   2   9   0      174.61      170.47     18.64 o 
   3   9   0      231.57      228.22     18.44 o 
   4   9   0      820.43      832.25     26.72 o 
   5   9   0       12.03        9.95     15.94 o 
   6   9   0      409.22      423.90     28.46 o 
   3  10   0     1131.78     1113.10     55.21 o 
   4  10   0       56.15       39.11     32.28 o 
  -6  -9   1      665.41      708.80     42.08 o 
  -5  -9   1      346.09      327.86     20.98 o 
  -4  -9   1       18.50       19.15     15.99 o 
  -3  -9   1      133.03      120.20     17.68 o 
  -2  -9   1       30.10       34.97     15.81 o 
  -1  -9   1      294.55      314.58     25.77 o 
   0  -9   1       17.75       11.76     30.30 o 
  -7  -8   1      247.04      255.26     23.67 o 
  -6  -8   1       91.73       76.90     20.29 o 
  -5  -8   1        0.59        4.73     13.86 o 
  -4  -8   1      206.33      225.97     16.29 o 
  -3  -8   1       10.12       16.01     12.71 o 
  -2  -8   1      846.95      868.74     20.74 o 
  -1  -8   1      899.29      902.84     24.84 o 
   0  -8   1      192.61      195.61     24.52 o 
   1  -8   1     1104.23     1133.57     47.55 o 
  -8  -7   1        0.64        0.58     28.95 o 
  -7  -7   1      126.40      115.12     18.24 o 
  -6  -7   1        0.35       -3.48     15.13 o 
  -5  -7   1      887.96      934.37     21.59 o 
  -4  -7   1     1101.77     1100.44     23.44 o 
  -3  -7   1      198.61      212.47     12.45 o 
  -2  -7   1     2378.26     2269.19     28.16 o 
  -1  -7   1       23.36       27.97     10.77 o 
   0  -7   1      238.87      238.98     19.76 o 
   1  -7   1       34.17       29.06     18.53 o 
   2  -7   1       35.87       38.58     22.05 o 
   3  -7   1      262.12      215.67     43.51 o 
  -8  -6   1      211.96      230.99     25.87 o 
  -7  -6   1      365.25      372.22     20.21 o 
  -6  -6   1      530.25      541.08     21.10 o 
  -5  -6   1     2051.28     2044.87     25.49 o 
  -4  -6   1       13.65       12.26      9.43 o 
  -3  -6   1     1547.94     1481.53     20.81 o 
  -2  -6   1       59.07       70.93      8.45 o 
  -1  -6   1        9.54        9.56      9.28 o 
   0  -6   1      377.28      399.61     14.94 o 
   1  -6   1       12.36       11.41     15.95 o 
   2  -6   1     2910.75     2971.02     44.14 o 
   3  -6   1       82.06       93.52     19.90 o 
   4  -6   1      763.31      778.74     40.20 o 
  -8  -5   1      901.09      897.36     30.79 o 
  -7  -5   1       71.31       75.87     15.01 o 
  -6  -5   1      671.62      705.45     21.75 o 
  -5  -5   1      204.71      202.43     10.27 o 
  -4  -5   1       32.52       37.95      6.54 o 
  -3  -5   1      134.11      138.29      7.26 o 
  -2  -5   1      193.03      182.48      8.48 o 
  -1  -5   1     2897.10     2793.02     29.28 o 
   0  -5   1       19.47       19.56      9.96 o 
   1  -5   1     3996.88     3947.22     51.92 o 
   2  -5   1      257.63      269.90     15.91 o 
   3  -5   1      342.96      339.09     21.59 o 
   4  -5   1      163.90      172.29     20.46 o 
   5  -5   1        0.36       -6.33     70.56 o 
  -8  -4   1      133.26      117.58     21.83 o 
  -7  -4   1      135.86      139.13     14.79 o 
  -6  -4   1      440.60      430.41     14.92 o 
  -5  -4   1       25.18       27.39      5.15 o 
  -4  -4   1     1579.93     1590.52     15.00 o 
  -3  -4   1        0.46        2.58      3.70 o 
  -2  -4   1     5371.55     5193.37     29.06 o 
  -1  -4   1     2742.25     2819.39     17.15 o 
   0  -4   1     1653.54     1645.19     17.27 o 
   1  -4   1     1576.25     1564.44     15.06 o 
   2  -4   1       14.65       17.14      7.54 o 
   3  -4   1       64.35       69.33     15.41 o 
   4  -4   1       21.54       21.20     16.86 o 
   5  -4   1      747.27      742.03     27.37 o 
  -8  -3   1        7.20        5.16     17.29 o 
  -7  -3   1      410.72      413.07     17.61 o 
  -6  -3   1       68.82       79.57     10.98 o 
  -5  -3   1     4002.87     3951.58     38.89 o 
  -4  -3   1     1739.68     1748.62     11.19 o 
  -3  -3   1     3181.21     3154.60     16.24 o 
  -2  -3   1     5948.44     6038.24     26.85 o 
  -1  -3   1      461.20      499.74      7.77 o 
   0  -3   1      135.30      146.36      7.28 o 
   1  -3   1        3.95        2.61      6.82 o 
   2  -3   1     2761.90     2708.70     24.65 o 
   3  -3   1     1119.71     1087.46     17.86 o 
   4  -3   1     1044.44     1022.32     25.21 o 
   5  -3   1     2282.94     2264.74     38.18 o 
   6  -3   1       17.38       19.96     19.38 o 
  -8  -2   1      858.61      890.34     36.77 o 
  -7  -2   1      446.08      454.38     18.92 o 
  -6  -2   1     1441.94     1433.49     19.94 o 
  -5  -2   1     3193.88     3217.66     20.92 o 
  -4  -2   1      121.67      131.36      5.19 o 
  -3  -2   1      642.17      640.92      5.84 o 
  -2  -2   1      107.98      124.27      3.15 o 
  -1  -2   1     4146.03     4251.61     15.17 o 
   0  -2   1     3821.59     3869.78     23.10 o 
   1  -2   1     2134.14     2110.48     19.50 o 
   2  -2   1     5983.92     5778.95     28.41 o 
   3  -2   1       89.48      102.19      7.24 o 
   4  -2   1     2257.20     2143.87     28.40 o 
   5  -2   1      193.99      208.89     16.60 o 
   6  -2   1        2.32       -1.38     17.12 o 
   7  -2   1        3.34        0.42     20.09 o 
  -8  -1   1      685.13      750.19     52.13 o 
  -7  -1   1      141.14      152.58     21.72 o 
  -6  -1   1      891.43      921.87     16.22 o 
  -5  -1   1      104.71      115.83      8.92 o 
  -4  -1   1      224.56      221.33      7.27 o 
  -3  -1   1     1141.39     1128.73      9.63 o 
  -2  -1   1     2141.31     2172.88     17.81 o 
  -1  -1   1    14533.59    14089.94     59.22 o 
   0  -1   1      472.96      495.87      4.07 o 
   1  -1   1    11812.26    11439.79     44.78 o 
   2  -1   1      940.52      948.96      8.92 o 
   3  -1   1      564.42      593.33      7.09 o 
   4  -1   1       13.50       15.93      3.37 o 
   5  -1   1       48.70       49.68     10.78 o 
   6  -1   1      924.87      951.53     25.65 o 
   7  -1   1      338.76      318.84     21.41 o 
  -7   0   1        0.11        1.16     19.04 o 
  -6   0   1       94.85       89.81     13.56 o 
  -5   0   1      942.55      948.96     16.13 o 
  -4   0   1     3144.03     3122.00     15.81 o 
  -3   0   1      363.78      383.98      5.31 o 
  -2   0   1    10791.19    10662.13     38.31 o 
   0   0   1      957.31      944.54      7.99 o 
   1   0   1       32.45       33.12      1.66 o 
   2   0   1        1.48        3.53      2.22 o 
   3   0   1     1576.88     1563.86     13.41 o 
   4   0   1        0.13        3.96      4.79 o 
   5   0   1     3634.08     3571.54     26.08 o 
   6   0   1      773.19      744.27     21.45 o 
   7   0   1     1215.48     1189.92     27.02 o 
   8   0   1      315.35      312.39     37.07 o 
  -7   1   1      404.27      434.15     28.86 o 
  -6   1   1      150.98      146.56     17.40 o 
  -5   1   1     3360.15     3416.60     47.25 o 
  -4   1   1      315.42      332.85     10.19 o 
  -3   1   1     3050.69     3079.02     18.32 o 
  -2   1   1     1699.52     1770.82     11.00 o 
  -1   1   1     1155.71     1280.92      6.28 o 
   0   1   1       93.29      107.91      2.43 o 
   1   1   1       68.86       68.40      1.97 o 
   2   1   1     8660.44     8393.95     27.29 o 
   3   1   1     1481.28     1440.57      9.73 o 
   4   1   1     2330.17     2261.24     15.30 o 
   5   1   1     2485.81     2447.91     20.88 o 
   6   1   1       73.00       79.21     10.34 o 
   7   1   1      196.38      184.96     15.28 o 
   8   1   1        3.41       -0.81     19.46 o 
  -7   2   1       72.01       65.36     31.29 o 
  -6   2   1     1098.95     1105.33     33.12 o 
  -5   2   1      676.75      667.80     23.77 o 
  -4   2   1      181.51      173.56     11.44 o 
  -3   2   1       12.97       16.17      3.96 o 
  -2   2   1        0.04        2.39      3.49 o 
  -1   2   1     4397.50     4460.40     20.96 o 
   0   2   1     1964.69     1972.34     10.56 o 
   1   2   1     8889.49     8856.35     39.54 o 
   2   2   1     8809.75     8505.12     24.54 o 
   3   2   1      227.85      216.99      4.04 o 
   4   2   1     3260.71     3314.31     16.07 o 
   5   2   1       16.89       12.92      4.06 o 
   6   2   1      208.68      200.06      9.64 o 
   7   2   1      395.81      396.87     17.00 o 
   8   2   1      715.30      730.05     26.28 o 
  -6   3   1       38.03       47.49     18.99 o 
  -5   3   1        3.91        4.44     16.89 o 
  -4   3   1     1593.65     1562.97     28.54 o 
  -3   3   1      379.35      382.85     13.59 o 
  -2   3   1     3424.15     3385.05     21.29 o 
  -1   3   1     5130.78     5019.67     24.81 o 
   0   3   1      121.51      121.20      6.03 o 
   1   3   1     4975.04     4974.78     25.84 o 
   2   3   1       32.06       32.70      3.87 o 
   3   3   1        0.17        2.44      2.44 o 
   4   3   1      500.33      509.12      6.93 o 
   5   3   1      735.05      745.12      8.66 o 
   6   3   1     2180.62     2166.20     22.71 o 
   7   3   1       64.24       63.79     11.40 o 
   8   3   1     1047.46     1078.68     28.48 o 
   9   3   1      141.42      126.40     31.23 o 
  -5   4   1      684.55      704.64     31.44 o 
  -4   4   1      890.94      857.06     28.02 o 
  -3   4   1      420.08      430.17     17.04 o 
  -2   4   1     2937.38     2792.50     31.20 o 
  -1   4   1       14.78       12.92      6.87 o 
   0   4   1      820.02      889.50     14.11 o 
   1   4   1      219.84      237.91      6.58 o 
   2   4   1      717.00      719.27      8.29 o 
   3   4   1     3556.68     3492.75     32.85 o 
   4   4   1        6.88        7.27      2.55 o 
   5   4   1     5545.45     5487.44     44.87 o 
   6   4   1      376.74      377.91     11.77 o 
   7   4   1      674.32      681.94     18.20 o 
   8   4   1      120.77      123.81     16.58 o 
   9   4   1        1.31       -2.94     25.39 o 
  -5   5   1      821.83      860.79     53.23 o 
  -4   5   1        0.95        1.42     15.53 o 
  -3   5   1      232.35      236.06     18.08 o 
  -2   5   1        0.63        3.97     10.93 o 
  -1   5   1      117.50      129.49     11.42 o 
   0   5   1     1520.63     1506.54     23.24 o 
   1   5   1      297.39      311.28     12.04 o 
   2   5   1     4877.68     4742.65     27.69 o 
   3   5   1      167.78      159.31      6.34 o 
   4   5   1     3875.19     3808.16     36.31 o 
   5   5   1       68.69       86.15      8.43 o 
   6   5   1       73.61       76.93      8.42 o 
   7   5   1       22.41       18.36     12.87 o 
   8   5   1        0.20        5.46     17.30 o 
   9   5   1      505.45      516.96     64.16 o 
  -4   6   1       23.84       32.96     26.90 o 
  -3   6   1        7.13        6.13     17.01 o 
  -2   6   1       96.22      104.20     13.76 o 
  -1   6   1     2050.45     2070.91     29.13 o 
   0   6   1      102.15      108.44     12.28 o 
   1   6   1     2731.05     2671.58     37.26 o 
   2   6   1     1089.16     1094.66     21.44 o 
   3   6   1      206.05      187.92     11.91 o 
   4   6   1        6.75       10.05      8.01 o 
   5   6   1      107.32      101.02     11.80 o 
   6   6   1      518.73      512.58     16.87 o 
   7   6   1      151.10      166.48     17.50 o 
   8   6   1      640.48      680.23     23.91 o 
  -3   7   1      176.23      159.38     27.15 o 
  -2   7   1     1524.91     1541.89     33.94 o 
  -1   7   1      632.35      639.02     20.71 o 
   0   7   1      405.32      404.45     20.24 o 
   1   7   1      546.80      528.92     23.70 o 
   2   7   1        2.30        0.96     13.75 o 
   3   7   1      246.08      242.41     13.98 o 
   4   7   1       84.03       94.52     14.25 o 
   5   7   1     1407.17     1378.02     26.57 o 
   6   7   1      978.13     1027.11     23.75 o 
   7   7   1      216.97      237.20     21.78 o 
   8   7   1      620.32      654.63     26.56 o 
  -1   8   1        3.15       -2.59     18.40 o 
   0   8   1       46.71       44.49     19.76 o 
   1   8   1      134.58      129.21     19.94 o 
   2   8   1     1082.14     1027.93     26.51 o 
   3   8   1      992.20     1009.87     23.88 o 
   4   8   1      292.85      278.99     18.69 o 
   5   8   1      831.42      825.68     25.32 o 
   6   8   1       61.78       63.92     14.10 o 
   7   8   1      154.67      169.90     21.25 o 
   8   8   1        7.58       13.73     28.36 o 
   0   9   1      312.32      302.89     36.48 o 
   1   9   1      298.30      286.90     26.43 o 
   2   9   1      974.67     1023.14     29.17 o 
   3   9   1        2.92        4.84     16.07 o 
   4   9   1      400.81      413.72     21.66 o 
   5   9   1       69.96       73.17     17.31 o 
   6   9   1        0.26        5.94     19.90 o 
   7   9   1      152.91      177.83     63.50 o 
   3  10   1        1.52        6.20     32.90 o 
   5  10   1       13.50       28.48     29.17 o 
  -5  -9   2        2.64        7.20     17.89 o 
  -4  -9   2       48.21       48.62     16.57 o 
  -3  -9   2      481.65      534.12     23.21 o 
  -2  -9   2      178.24      167.87     27.47 o 
  -1  -9   2      367.57      402.68     38.09 o 
  -7  -8   2       30.53       50.40     28.07 o 
  -6  -8   2      303.74      345.05     24.10 o 
  -5  -8   2       81.32       88.20     17.71 o 
  -4  -8   2      840.91      874.21     25.44 o 
  -3  -8   2     1064.84     1055.02     26.66 o 
  -2  -8   2      133.55      139.44     13.74 o 
  -1  -8   2      655.37      656.06     28.51 o 
   0  -8   2        6.24       13.58     22.01 o 
   1  -8   2       22.23       35.53     23.63 o 
  -8  -7   2        1.02       35.89     44.26 o 
  -7  -7   2      296.74      345.63     21.78 o 
  -6  -7   2      713.52      683.00     23.29 o 
  -5  -7   2      280.71      298.81     18.02 o 
  -4  -7   2     1843.61     1777.23     31.04 o 
  -3  -7   2        3.02        2.70     11.70 o 
  -2  -7   2      118.34      110.59     11.96 o 
  -1  -7   2        1.17       -2.14     10.75 o 
   0  -7   2      346.56      366.06     25.44 o 
   1  -7   2      806.00      789.06     30.81 o 
   2  -7   2       84.11       95.60     21.44 o 
  -8  -6   2      126.85      135.77     32.49 o 
  -7  -6   2     1374.47     1351.50     35.78 o 
  -6  -6   2       33.00       28.25     14.14 o 
  -5  -6   2      266.35      268.07     16.07 o 
  -4  -6   2        2.27        1.91      9.40 o 
  -3  -6   2      399.72      377.95     11.96 o 
  -2  -6   2      988.74      986.07     17.06 o 
  -1  -6   2      200.09      225.11     12.07 o 
   0  -6   2     3629.88     3650.61     48.05 o 
   1  -6   2       12.29       16.08     16.85 o 
   2  -6   2      891.88      882.00     31.66 o 
   3  -6   2      297.12      294.53     28.00 o 
   4  -6   2        1.79        9.25     35.70 o 
  -8  -5   2      274.14      261.09     28.03 o 
  -7  -5   2      165.31      171.01     19.30 o 
  -6  -5   2        0.86        0.97     12.73 o 
  -5  -5   2      230.01      230.72     15.09 o 
  -4  -5   2      243.96      265.65     11.16 o 
  -3  -5   2     3779.81     3790.58     25.49 o 
  -2  -5   2      307.78      309.26      9.54 o 
  -1  -5   2     2900.89     2798.30     23.23 o 
   0  -5   2     1073.96     1106.85     16.22 o 
   1  -5   2       45.56       46.02      9.63 o 
   2  -5   2      120.54      119.24     15.16 o 
   3  -5   2       42.66       33.72     18.88 o 
   4  -5   2      669.17      661.43     30.09 o 
   5  -5   2      102.55      111.51     35.37 o 
  -8  -4   2       21.52       22.61     18.46 o 
  -7  -4   2       29.87       27.94     14.63 o 
  -6  -4   2     2357.79     2320.64     26.44 o 
  -5  -4   2      206.98      194.54     10.55 o 
  -4  -4   2     3140.87     3112.09     27.50 o 
  -3  -4   2     1799.87     1794.93     13.45 o 
  -2  -4   2     1114.11     1125.35     13.12 o 
  -1  -4   2      723.76      693.54     10.53 o 
   0  -4   2        0.80        2.80      6.07 o 
   1  -4   2      293.28      296.71     10.99 o 
   2  -4   2      444.93      422.19     15.38 o 
   3  -4   2     1529.61     1430.63     31.62 o 
   4  -4   2     1476.10     1442.12     32.02 o 
   5  -4   2       62.12       58.74     18.42 o 
   6  -4   2      865.98      838.54     95.45 o 
  -8  -3   2        0.21        2.00     15.95 o 
  -7  -3   2     2198.83     2208.28     30.30 o 
  -6  -3   2      385.30      381.26     17.49 o 
  -5  -3   2     1151.34     1146.32     14.46 o 
  -4  -3   2     1325.46     1313.79     11.45 o 
  -3  -3   2       82.36       91.91      4.08 o 
  -2  -3   2      663.09      736.56      9.13 o 
  -1  -3   2      249.40      246.07      6.43 o 
   0  -3   2     3400.99     3390.09     20.67 o 
   1  -3   2     3241.39     3120.81     27.79 o 
   2  -3   2      697.00      678.05     14.84 o 
   3  -3   2     3195.31     3169.68     29.23 o 
   4  -3   2        3.09        2.97     12.84 o 
   5  -3   2      417.02      425.80     21.25 o 
   6  -3   2        5.56        5.19     19.86 o 
  -8  -2   2      373.86      366.35     30.05 o 
  -7  -2   2      700.44      710.39     20.92 o 
  -6  -2   2       29.09       29.41     11.20 o 
  -5  -2   2       48.19       44.57      6.17 o 
  -4  -2   2        9.39       10.94      4.77 o 
  -3  -2   2     2317.32     2302.79     10.96 o 
  -2  -2   2     1319.09     1228.01      9.46 o 
  -1  -2   2     2948.86     2930.76     12.87 o 
   0  -2   2    10933.69    10760.44     74.53 o 
   1  -2   2       36.87       53.91      5.47 o 
   2  -2   2     5159.67     5199.57     38.13 o 
   3  -2   2      155.56      159.68      8.00 o 
   4  -2   2       27.54       21.60     11.11 o 
   5  -2   2      343.65      366.02     18.88 o 
   6  -2   2       44.63       52.42     16.26 o 
   7  -2   2     1227.33     1253.61     37.63 o 
  -8  -1   2      127.07      133.30     35.26 o 
  -7  -1   2        5.80       -1.81     21.86 o 
  -6  -1   2      822.41      795.14     22.67 o 
  -5  -1   2      681.29      707.63     11.83 o 
  -4  -1   2     1563.22     1568.75     12.79 o 
  -3  -1   2     7652.80     7781.40     38.13 o 
  -2  -1   2       33.39       44.13      2.46 o 
  -1  -1   2     6415.83     6470.88     17.73 o 
   0  -1   2      597.90      608.70      4.27 o 
   1  -1   2      100.88       98.85      4.13 o 
   2  -1   2      840.79      926.29      8.78 o 
   3  -1   2      476.76      485.61     10.85 o 
   4  -1   2     3828.37     3710.72     28.47 o 
   5  -1   2      113.91      127.02     12.57 o 
   6  -1   2     3440.66     3341.86     43.63 o 
   7  -1   2      300.26      301.18     21.25 o 
  -7   0   2      296.21      307.73     30.09 o 
  -6   0   2     1396.66     1406.35     29.14 o 
  -5   0   2        0.48        4.54      7.86 o 
  -4   0   2     3766.91     3706.95     25.93 o 
  -3   0   2      634.58      647.45      5.93 o 
  -2   0   2       40.15       31.48      2.56 o 
  -1   0   2      959.37     1075.84      6.79 o 
   0   0   2      872.17      943.95      5.83 o 
   1   0   2     7976.69     7753.80     28.96 o 
   2   0   2      442.27      465.65      5.40 o 
   3   0   2     7316.54     7040.41     25.88 o 
   4   0   2     2432.48     2378.46     22.11 o 
   5   0   2      681.48      689.35     15.11 o 
   6   0   2      200.43      205.01     13.68 o 
   7   0   2       90.87       84.63     15.68 o 
   8   0   2       73.36       79.93     22.96 o 
  -7   1   2     1166.78     1170.03     40.30 o 
  -6   1   2      259.56      248.82     19.90 o 
  -5   1   2      570.43      589.10     18.75 o 
  -4   1   2       98.51       92.27      7.10 o 
  -3   1   2        2.64        7.37      3.82 o 
  -2   1   2      664.83      647.86      5.93 o 
  -1   1   2     3219.60     3520.59     14.99 o 
   0   1   2     9527.81     9660.06     25.84 o 
   1   1   2     4590.39     4701.77     12.38 o 
   2   1   2     3953.52     3978.47     13.95 o 
   3   1   2     4738.19     4767.44     20.48 o 
   4   1   2       64.66       63.63      4.73 o 
   5   1   2       27.37       28.67      5.69 o 
   6   1   2       11.91       15.18      7.94 o 
   7   1   2      608.40      631.37     20.85 o 
   8   1   2      633.54      629.87     26.88 o 
  -6   2   2       10.45       10.65     16.46 o 
  -5   2   2      154.82      157.58     19.84 o 
  -4   2   2        2.50        5.79      7.77 o 
  -3   2   2     3812.07     3763.77     21.92 o 
  -2   2   2     2188.61     2216.27     14.69 o 
  -1   2   2     6503.34     6577.66     22.92 o 
   0   2   2     5678.31     5663.36     30.15 o 
   1   2   2      385.29      408.06      6.06 o 
   2   2   2      884.87      922.15      7.01 o 
   3   2   2      788.31      872.21      7.91 o 
   4   2   2     1149.57     1177.78     10.51 o 
   5   2   2     1427.26     1434.59     14.27 o 
   6   2   2      766.97      763.20     13.15 o 
   7   2   2     1390.75     1438.30     26.63 o 
   8   2   2        0.18        4.52     14.65 o 
   9   2   2      427.61      475.67     69.68 o 
  -6   3   2      555.15      550.67     33.49 o 
  -5   3   2      149.39      171.42     19.51 o 
  -4   3   2     1194.09     1213.84     24.48 o 
  -3   3   2     2357.66     2365.40     24.19 o 
  -2   3   2      416.74      413.77      9.94 o 
  -1   3   2     2721.29     2727.51     19.19 o 
   0   3   2       18.10       25.26      3.85 o 
   1   3   2      192.50      198.18      6.47 o 
   2   3   2     1057.06     1065.69      8.61 o 
   3   3   2     2903.24     2959.48     17.74 o 
   4   3   2     5248.73     5092.11     19.93 o 
   5   3   2       20.87       26.12      4.61 o 
   6   3   2     2632.57     2631.94     20.61 o 
   7   3   2      423.38      412.95     16.74 o 
   8   3   2      171.15      154.74     15.72 o 
   9   3   2        0.16        1.17     28.24 o 
  -5   4   2       41.78       55.76     18.89 o 
  -4   4   2     1439.39     1457.85     28.97 o 
  -3   4   2       34.03       39.24     10.36 o 
  -2   4   2        5.21        5.21      9.95 o 
  -1   4   2      620.26      646.54     10.30 o 
   0   4   2     1784.95     1863.93     17.27 o 
   1   4   2     4978.91     4957.06     53.93 o 
   2   4   2      141.90      152.27      5.42 o 
   3   4   2     6491.21     6318.60     33.73 o 
   4   4   2      176.88      182.43      8.96 o 
   5   4   2      900.14      912.31     14.27 o 
   6   4   2       64.50       60.78      6.74 o 
   7   4   2        3.47        8.76     10.73 o 
   8   4   2      453.95      461.63     21.83 o 
   9   4   2        0.37       11.33     23.61 o 
  -4   5   2        1.83        2.17     17.46 o 
  -3   5   2      233.01      225.48     14.36 o 
  -2   5   2     1315.95     1320.88     22.07 o 
  -1   5   2      211.27      207.92     11.62 o 
   0   5   2     4141.69     3934.02     36.72 o 
   1   5   2      688.91      645.26      9.43 o 
   2   5   2     1545.82     1524.59     19.93 o 
   3   5   2      268.70      258.69      9.75 o 
   4   5   2      348.89      350.07     12.72 o 
   5   5   2      323.85      329.88     11.91 o 
   6   5   2        0.84        2.70      8.35 o 
   7   5   2     1428.26     1405.00     25.02 o 
   8   5   2      433.02      437.11     23.18 o 
   9   5   2      310.59      322.31     32.80 o 
  -4   6   2       14.10       18.31     44.88 o 
  -3   6   2     1635.37     1618.10     33.36 o 
  -2   6   2      252.27      254.83     16.29 o 
  -1   6   2     1173.63     1224.19     22.69 o 
   0   6   2      552.33      567.54     18.75 o 
   1   6   2      102.77      104.98     11.33 o 
   2   6   2       12.77       14.89     11.41 o 
   3   6   2        0.66        0.45      7.85 o 
   4   6   2      663.09      664.60     16.22 o 
   5   6   2     1002.83      995.09     21.48 o 
   6   6   2     1037.52     1053.85     21.16 o 
   7   6   2     1178.55     1181.99     28.65 o 
   8   6   2        6.78        6.81     17.23 o 
   9   6   2      198.20      206.76     48.62 o 
  -2   7   2      111.79      107.14     17.18 o 
  -1   7   2       25.79       23.40     13.20 o 
   0   7   2        3.08        8.58     13.30 o 
   1   7   2      856.08      827.39     28.49 o 
   2   7   2      477.73      471.65     22.49 o 
   3   7   2     1237.37     1203.00     23.66 o 
   4   7   2     1857.54     1799.83     31.27 o 
   5   7   2      179.39      183.20     14.83 o 
   6   7   2      617.27      619.80     20.47 o 
   7   7   2        0.85       -0.98     16.11 o 
   8   7   2       24.95       21.66     17.51 o 
  -1   8   2       39.94       63.31     24.10 o 
   0   8   2      818.53      840.34     28.01 o 
   1   8   2      589.94      621.68     28.61 o 
   2   8   2      285.39      296.79     22.11 o 
   3   8   2     1257.44     1219.82     26.73 o 
   4   8   2       32.29       35.21     15.91 o 
   5   8   2      234.77      242.08     17.85 o 
   6   8   2       15.91       25.96     14.76 o 
   7   8   2       92.87       96.60     18.72 o 
   8   8   2      499.34      502.25     36.45 o 
   0   9   2      647.31      678.10     53.64 o 
   1   9   2       44.65       51.66     27.47 o 
   2   9   2      200.25      207.02     22.11 o 
   3   9   2        0.12        8.22     16.53 o 
   4   9   2       14.64       17.05     16.38 o 
   5   9   2      548.61      548.50     24.56 o 
   6   9   2       67.57       57.16     17.12 o 
   7   9   2      788.22      804.40     88.34 o 
  -5  -9   3     1098.12     1103.42     45.98 o 
  -4  -9   3      130.57      142.91     18.74 o 
  -3  -9   3      445.11      465.32     28.79 o 
  -2  -9   3      628.09      667.99     41.02 o 
  -1  -9   3        3.53        2.36     42.55 o 
  -6  -8   3      346.29      367.76     22.57 o 
  -5  -8   3      497.01      480.02     25.08 o 
  -4  -8   3        9.90       19.69     14.60 o 
  -3  -8   3      224.76      223.93     17.55 o 
  -2  -8   3       16.06       11.73     18.09 o 
  -1  -8   3      249.25      278.12     23.61 o 
   0  -8   3       35.07       45.71     19.25 o 
   1  -8   3      267.58      325.68     39.75 o 
  -7  -7   3       65.94       62.55     18.11 o 
  -6  -7   3      526.07      512.87     22.38 o 
  -5  -7   3        7.62        4.69     14.68 o 
  -4  -7   3       74.16       66.77     13.72 o 
  -3  -7   3       83.89       89.57     14.04 o 
  -2  -7   3      356.91      372.84     15.49 o 
  -1  -7   3     1201.46     1168.17     24.00 o 
   0  -7   3        1.01        1.15     17.21 o 
   1  -7   3     1165.11     1198.08     39.98 o 
   2  -7   3      130.48      122.30     26.17 o 
  -8  -6   3       12.29        1.29     29.14 o 
  -7  -6   3       35.86       38.32     17.78 o 
  -6  -6   3        1.10        4.02     14.26 o 
  -5  -6   3      258.38      253.31     16.93 o 
  -4  -6   3      575.30      600.87     18.54 o 
  -3  -6   3       77.28       88.90      9.46 o 
  -2  -6   3     2736.22     2728.64     26.49 o 
  -1  -6   3      230.69      227.94     10.50 o 
   0  -6   3      451.36      448.93     14.21 o 
   1  -6   3      441.17      432.66     23.35 o 
   2  -6   3       24.47       29.59     18.95 o 
   3  -6   3      141.54      139.84     21.27 o 
   4  -6   3        2.13       20.23     39.79 o 
  -8  -5   3       44.64       63.68     23.01 o 
  -7  -5   3      452.69      468.16     22.08 o 
  -6  -5   3       71.79       88.00     14.58 o 
  -5  -5   3     2457.37     2380.75     30.00 o 
  -4  -5   3      371.07      355.43     12.89 o 
  -3  -5   3     1911.26     1864.00     26.09 o 
  -2  -5   3      940.09      927.49     15.02 o 
  -1  -5   3       24.46       27.60      7.29 o 
   0  -5   3      147.90      157.07      8.92 o 
   1  -5   3       50.56       51.52      7.73 o 
   2  -5   3     1250.08     1250.83     30.13 o 
   3  -5   3      378.03      376.33     23.92 o 
   4  -5   3      786.99      768.77     31.85 o 
   5  -5   3      871.24      821.53     73.67 o 
  -8  -4   3     1259.98     1192.65     37.85 o 
  -7  -4   3        3.39        8.35     15.27 o 
  -6  -4   3     1602.95     1595.23     25.30 o 
  -5  -4   3      953.47      938.78     18.10 o 
  -4  -4   3      176.96      186.68      9.24 o 
  -3  -4   3       88.49       87.45      6.20 o 
  -2  -4   3       45.85       52.72      6.97 o 
  -1  -4   3     2355.63     2309.40     18.36 o 
   0  -4   3     1533.43     1526.01     17.47 o 
   1  -4   3     3994.52     3978.31     25.77 o 
   2  -4   3     3135.68     3111.12     54.22 o 
   3  -4   3      153.70      141.15     17.49 o 
   4  -4   3     1112.54     1057.74     32.54 o 
   5  -4   3        1.21        7.84     23.40 o 
   6  -4   3       15.35       37.29     68.91 o 
  -8  -3   3      182.02      181.25     21.88 o 
  -7  -3   3        4.58       10.39     13.71 o 
  -6  -3   3      235.03      251.06     13.26 o 
  -5  -3   3       13.38       18.07      8.04 o 
  -4  -3   3      850.02      849.32     12.67 o 
  -3  -3   3      195.23      172.65      6.89 o 
  -2  -3   3     2991.20     2903.91     15.86 o 
  -1  -3   3     4504.81     4454.82     19.83 o 
   0  -3   3      780.36      773.13     10.74 o 
   1  -3   3     3941.50     3988.46     21.69 o 
   2  -3   3       94.54       93.69      5.38 o 
   3  -3   3       41.34       46.21      8.92 o 
   4  -3   3       50.46       59.84     14.61 o 
   5  -3   3      673.74      654.55     27.33 o 
   6  -3   3      835.57      840.11     36.45 o 
  -8  -2   3        2.39       -3.70     26.87 o 
  -7  -2   3        2.80       -0.73     13.82 o 
  -6  -2   3       79.55       85.08     13.14 o 
  -5  -2   3     1227.34     1222.60     17.82 o 
  -4  -2   3     2510.39     2512.33     16.47 o 
  -3  -2   3      254.14      230.90      5.13 o 
  -2  -2   3     7017.63     6950.62     23.94 o 
  -1  -2   3       86.79       97.78      4.76 o 
   0  -2   3     1138.61     1165.68      8.58 o 
   1  -2   3      319.58      349.39      8.94 o 
   2  -2   3      499.17      501.22      6.29 o 
   3  -2   3     2088.19     2061.19     19.39 o 
   4  -2   3       64.27       65.96     13.15 o 
   5  -2   3     2454.25     2409.14     34.84 o 
   6  -2   3      152.38      159.17     17.21 o 
   7  -2   3      534.80      560.28     31.79 o 
  -7  -1   3      335.41      353.04     33.70 o 
  -6  -1   3      288.15      313.43     20.50 o 
  -5  -1   3     2770.64     2760.42     28.91 o 
  -4  -1   3        0.23        4.69      4.42 o 
  -3  -1   3     3051.29     3035.16     28.17 o 
  -2  -1   3       67.17       69.09      3.49 o 
  -1  -1   3       11.76       11.63      2.86 o 
   0  -1   3     1259.71     1290.33      9.47 o 
   1  -1   3     1312.21     1417.33     11.31 o 
   2  -1   3     5668.48     5378.56     29.61 o 
   3  -1   3      401.95      409.54      8.41 o 
   4  -1   3     2980.13     2874.60     31.17 o 
   5  -1   3      472.64      470.27     17.49 o 
   6  -1   3        1.82        3.72     13.49 o 
   7  -1   3        1.63        4.00     17.16 o 
  -7   0   3       18.80       15.30     23.90 o 
  -6   0   3     1662.16     1663.02     35.95 o 
  -5   0   3      215.24      219.44     11.70 o 
  -4   0   3       59.24       55.90      6.25 o 
  -3   0   3       90.55       83.22      3.71 o 
  -2   0   3        4.39        4.27      3.81 o 
  -1   0   3     7355.65     7277.06     36.23 o 
   0   0   3      716.10      768.49      7.49 o 
   1   0   3     9022.01     8795.25     35.04 o 
   2   0   3     3274.40     3344.59     13.52 o 
   3   0   3     1267.04     1279.55     10.24 o 
   4   0   3      823.32      811.10     12.52 o 
   5   0   3      131.90      130.19     10.08 o 
   6   0   3       38.36       45.06     12.38 o 
   7   0   3      139.76      145.13     17.20 o 
   8   0   3      543.63      594.58     30.68 o 
  -7   1   3      116.71      117.99     49.81 o 
  -6   1   3        0.53        9.73     18.14 o 
  -5   1   3       80.92       69.67     14.52 o 
  -4   1   3     2064.12     2098.59     20.12 o 
  -3   1   3      317.04      337.55      7.38 o 
  -2   1   3    12374.48    12502.98     55.86 o 
  -1   1   3     3018.24     3072.87     13.22 o 
   0   1   3     3142.75     3263.31     14.32 o 
   1   1   3     3330.87     3274.95     16.99 o 
   2   1   3        0.96        6.12      3.49 o 
   3   1   3      542.01      553.60      7.20 o 
   4   1   3      456.23      446.89      7.89 o 
   5   1   3     1640.29     1614.56     16.46 o 
   6   1   3     2586.61     2541.83     27.07 o 
   7   1   3      362.90      376.37     17.23 o 
   8   1   3     1139.52     1171.55     34.30 o 
  -6   2   3       13.30       14.20     16.82 o 
  -5   2   3     1595.57     1571.86     32.03 o 
  -4   2   3     1043.06     1067.13     22.12 o 
  -3   2   3     1513.47     1473.65     15.20 o 
  -2   2   3      973.81      949.96      9.46 o 
  -1   2   3        7.07       13.84      4.64 o 
   0   2   3        0.24        3.76      3.52 o 
   1   2   3      166.36      168.02      5.49 o 
   2   2   3     4849.76     5138.32     25.41 o 
   3   2   3     2723.40     2637.11     14.37 o 
   4   2   3     1427.68     1451.36     12.90 o 
   5   2   3     4602.74     4482.80     28.49 o 
   6   2   3       96.25       92.21      9.75 o 
   7   2   3      726.42      713.52     22.23 o 
   8   2   3       40.40       29.76     14.88 o 
  -6   3   3      347.88      376.03     34.78 o 
  -5   3   3     1236.98     1247.37     34.36 o 
  -4   3   3       22.42       27.68     12.59 o 
  -3   3   3      245.12      254.72     10.24 o 
  -2   3   3       10.65       13.65      6.69 o 
  -1   3   3     1082.85     1108.08     11.19 o 
   0   3   3     2761.69     2819.38     19.01 o 
   1   3   3     1174.74     1186.26     13.89 o 
   2   3   3     5651.81     5436.63     24.61 o 
   3   3   3      159.52      174.38      5.20 o 
   4   3   3     2767.86     2710.80     18.43 o 
   5   3   3      134.88      139.70      8.11 o 
   6   3   3      126.08      115.57      8.64 o 
   7   3   3      360.06      356.55     15.74 o 
   8   3   3       27.49       30.24     16.03 o 
   9   3   3      736.98      769.50     72.64 o 
  -5   4   3       41.95       23.87     18.57 o 
  -4   4   3       49.69       58.62     17.49 o 
  -3   4   3      345.89      350.86     13.69 o 
  -2   4   3      853.63      862.15     14.94 o 
  -1   4   3     2705.59     2672.27     22.21 o 
   0   4   3       12.24       15.84      4.43 o 
   1   4   3     4608.17     4664.05     27.57 o 
   2   4   3      559.22      563.36      9.35 o 
   3   4   3      299.56      287.67      6.51 o 
   4   4   3       14.24       19.35      4.87 o 
   5   4   3       70.77       76.18      6.59 o 
   6   4   3     1821.05     1806.26     19.55 o 
   7   4   3       36.91       45.50     12.75 o 
   8   4   3      997.10     1015.41     26.41 o 
   9   4   3      270.71      288.15     24.84 o 
  -4   5   3      903.86      933.99     34.74 o 
  -3   5   3        7.43        9.89     12.47 o 
  -2   5   3     2140.16     2168.97     28.91 o 
  -1   5   3      601.55      619.08     14.68 o 
   0   5   3     1048.32     1023.40     15.97 o 
   1   5   3      128.03      127.35      9.21 o 
   2   5   3        1.98        6.19      7.30 o 
   3   5   3      369.92      362.67     14.53 o 
   4   5   3      197.03      185.45     10.83 o 
   5   5   3     2403.88     2413.34     30.74 o 
   6   5   3      898.75      917.66     17.03 o 
   7   5   3      697.68      699.81     19.14 o 
   8   5   3      631.93      662.22     24.28 o 
   9   5   3        0.46        1.40     21.67 o 
  -3   6   3      591.06      576.69     24.73 o 
  -2   6   3      264.57      265.74     17.28 o 
  -1   6   3        4.05        9.13     11.97 o 
   0   6   3      326.57      347.29     14.35 o 
   1   6   3       17.16        9.23     10.47 o 
   2   6   3     2618.88     2585.09     36.37 o 
   3   6   3     2516.28     2455.89     32.24 o 
   4   6   3     2340.25     2253.03     27.29 o 
   5   6   3     1720.45     1676.70     24.27 o 
   6   6   3       52.69       59.60     10.69 o 
   7   6   3      118.37      135.25     15.20 o 
   8   6   3       22.15       40.34     20.08 o 
   9   6   3       99.54      107.33     44.95 o 
  -2   7   3        0.01        8.88     17.73 o 
  -1   7   3      822.22      827.00     24.24 o 
   0   7   3      437.70      454.52     18.71 o 
   1   7   3     1166.43     1138.26     29.48 o 
   2   7   3     1663.52     1625.66     35.72 o 
   3   7   3      257.64      242.11     18.80 o 
   4   7   3      312.16      313.23     15.67 o 
   5   7   3        3.82       11.94     12.85 o 
   6   7   3      140.80      143.07     14.27 o 
   7   7   3      392.97      433.71     20.37 o 
   8   7   3      377.03      410.27     27.29 o 
  -1   8   3      714.46      694.06     40.88 o 
   0   8   3        9.63       16.51     18.66 o 
   1   8   3      606.48      617.00     29.68 o 
   2   8   3        3.54        7.61     18.20 o 
   3   8   3        2.52        2.41     16.46 o 
   4   8   3      352.27      356.51     20.91 o 
   5   8   3      192.51      167.94     17.32 o 
   6   8   3      976.22      976.61     24.79 o 
   7   8   3       12.13       13.40     18.10 o 
   8   8   3      449.59      444.45     58.94 o 
   1   9   3       36.22       21.81     28.36 o 
   2   9   3       87.32      100.10     21.21 o 
   3   9   3      659.96      679.31     26.59 o 
   4   9   3      102.48      103.97     17.87 o 
   5   9   3      774.61      785.05     28.22 o 
   6   9   3       94.47      114.56     17.28 o 
   7   9   3      166.20      180.22     31.54 o 
  -4  -9   4      242.67      235.62     39.27 o 
  -3  -9   4        0.93       -2.97     25.43 o 
  -2  -9   4        0.00      -13.10     44.02 o 
  -6  -8   4       18.79        7.10     24.11 o 
  -5  -8   4      186.94      187.09     18.70 o 
  -4  -8   4       22.83       22.25     14.44 o 
  -3  -8   4      242.53      257.78     21.06 o 
  -2  -8   4      174.28      193.51     20.51 o 
  -1  -8   4      112.22      103.94     20.53 o 
   0  -8   4     1044.42     1042.35     33.59 o 
   1  -8   4       12.54       15.65     22.83 o 
  -7  -7   4        5.14       10.77     52.94 o 
  -6  -7   4       74.60       70.03     17.78 o 
  -5  -7   4       95.91      115.80     16.96 o 
  -4  -7   4      304.75      321.73     16.44 o 
  -3  -7   4     1508.96     1544.85     28.07 o 
  -2  -7   4        3.68        6.63     13.39 o 
  -1  -7   4     1830.73     1831.04     30.43 o 
   0  -7   4      242.05      231.31     19.18 o 
   1  -7   4       18.16       22.23     17.02 o 
   2  -7   4        0.40        5.76     22.15 o 
  -7  -6   4      197.91      212.76     20.66 o 
  -6  -6   4      933.92      962.62     27.65 o 
  -5  -6   4       38.21       27.76     13.96 o 
  -4  -6   4     2004.47     1965.99     28.53 o 
  -3  -6   4      439.44      416.62     13.97 o 
  -2  -6   4      195.27      190.76     10.68 o 
  -1  -6   4       84.38       85.21      8.94 o 
   0  -6   4       18.26       23.76     12.32 o 
   1  -6   4      587.63      600.81     21.14 o 
   2  -6   4       18.81       32.09     19.08 o 
   3  -6   4      910.51      903.41     34.15 o 
   4  -6   4      455.97      567.62     90.12 o 
  -7  -5   4      909.30      925.47     30.11 o 
  -6  -5   4      142.39      132.54     17.08 o 
  -5  -5   4      782.07      757.26     19.24 o 
  -4  -5   4      199.96      198.19     10.89 o 
  -3  -5   4        2.10        1.30      8.92 o 
  -2  -5   4      401.95      411.68     10.67 o 
  -1  -5   4      181.01      188.34      8.61 o 
   0  -5   4     3795.75     3766.73     35.95 o 
   1  -5   4     1122.00     1129.57     20.80 o 
   2  -5   4      851.68      857.10     26.89 o 
   3  -5   4     1057.37     1036.66     32.93 o 
   4  -5   4        1.46        4.92     21.16 o 
   5  -5   4       15.81       52.36     64.22 o 
  -8  -4   4      136.32      183.13     30.70 o 
  -7  -4   4      294.25      267.38     18.64 o 
  -6  -4   4        2.25        6.77     13.79 o 
  -5  -4   4       32.50       38.51      9.29 o 
  -4  -4   4        1.22        6.18      7.39 o 
  -3  -4   4     1684.16     1665.02     18.33 o 
  -2  -4   4      762.38      756.96     11.37 o 
  -1  -4   4     3053.74     3011.39     21.62 o 
   0  -4   4     1363.12     1366.31     14.83 o 
   1  -4   4       84.08       89.09      5.80 o 
   2  -4   4      593.99      630.87     18.97 o 
   3  -4   4        4.00        9.22     14.58 o 
   4  -4   4      259.73      235.47     24.24 o 
   5  -4   4      154.27      174.22     22.27 o 
  -7  -3   4        0.70        2.47     15.33 o 
  -6  -3   4      456.37      475.82     18.74 o 
  -5  -3   4      276.32      290.12     13.59 o 
  -4  -3   4     1777.51     1722.64     19.74 o 
  -3  -3   4     3969.90     3869.35     25.79 o 
  -2  -3   4      185.03      192.17      8.84 o 
  -1  -3   4     2358.12     2327.41     17.60 o 
   0  -3   4      267.62      260.65      7.19 o 
   1  -3   4        9.86       15.39      3.38 o 
   2  -3   4      233.71      241.75     11.57 o 
   3  -3   4      710.13      683.22     20.83 o 
   4  -3   4     1352.49     1373.89     31.16 o 
   5  -3   4        0.12        9.79     17.36 o 
   6  -3   4     1069.66     1118.66     34.04 o 
  -7  -2   4      791.59      777.75     26.86 o 
  -6  -2   4     1479.32     1462.86     28.61 o 
  -5  -2   4      257.03      240.94     13.50 o 
  -4  -2   4     3448.59     3431.66     26.29 o 
  -3  -2   4        1.48        2.41      3.44 o 
  -2  -2   4      233.56      234.99      8.22 o 
  -1  -2   4       45.87       53.07      4.87 o 
   0  -2   4     1632.37     1670.38     13.29 o 
   1  -2   4     3445.37     3372.16     25.95 o 
   2  -2   4      123.86      123.78      7.83 o 
   3  -2   4     5212.94     4919.50     44.30 o 
   4  -2   4      888.61      883.77     23.78 o 
   5  -2   4      707.52      704.20     24.10 o 
   6  -2   4      207.04      217.51     19.58 o 
   7  -2   4       18.01       26.90     26.48 o 
  -7  -1   4     1177.26     1197.29     42.50 o 
  -6  -1   4       44.77       41.41     18.50 o 
  -5  -1   4      275.09      294.23     15.70 o 
  -4  -1   4       18.47       19.40      9.12 o 
  -3  -1   4      680.56      710.49      8.76 o 
  -2  -1   4     2868.94     2891.86     19.38 o 
  -1  -1   4       37.37       37.99      4.40 o 
   0  -1   4     6248.32     6053.31     37.61 o 
   1  -1   4     2554.60     2658.77     13.37 o 
   2  -1   4     2859.18     2804.05     18.87 o 
   3  -1   4     1147.52     1129.40     18.38 o 
   4  -1   4        0.36        0.07     10.13 o 
   5  -1   4        1.58        7.89     13.17 o 
   6  -1   4        0.25        4.75     14.49 o 
   7  -1   4      762.36      771.88     30.51 o 
  -7   0   4        7.08        1.34     56.39 o 
  -6   0   4        9.01       12.16     19.64 o 
  -5   0   4      446.81      439.75     16.29 o 
  -4   0   4       70.65       66.98      9.72 o 
  -3   0   4     4726.90     4630.32     25.08 o 
  -2   0   4      463.12      464.63      9.85 o 
  -1   0   4     5942.46     5903.23     23.98 o 
   0   0   4     3202.32     3284.06     17.94 o 
   1   0   4      626.79      665.94      9.61 o 
   2   0   4        2.67        5.02      3.16 o 
   3   0   4       31.91       32.19      2.89 o 
   4   0   4     1428.89     1431.77     14.51 o 
   5   0   4     2308.21     2268.85     26.17 o 
   6   0   4     1395.12     1421.65     29.49 o 
   7   0   4     1423.65     1421.30     35.35 o 
   8   0   4       31.34       36.32     25.88 o 
  -6   1   4      857.59      884.71     34.42 o 
  -5   1   4       97.93      100.89     16.01 o 
  -4   1   4     2496.21     2493.04     25.40 o 
  -3   1   4      511.50      499.78      8.44 o 
  -2   1   4      242.13      217.94      5.06 o 
  -1   1   4      362.97      352.30      6.57 o 
   0   1   4       41.98       60.88      3.93 o 
   1   1   4      902.43      880.78      8.47 o 
   2   1   4      756.19      759.26      9.15 o 
   3   1   4     3513.84     3419.04     19.21 o 
   4   1   4     3998.88     3894.10     27.87 o 
   5   1   4     1104.78     1105.31     15.76 o 
   6   1   4     1335.33     1335.08     22.30 o 
   7   1   4       11.37       20.98     17.35 o 
   8   1   4       10.98       14.06     25.74 o 
  -6   2   4      479.23      469.26     31.72 o 
  -5   2   4      398.88      421.81     21.55 o 
  -4   2   4      834.81      843.39     21.32 o 
  -3   2   4      207.13      209.24      9.82 o 
  -2   2   4        9.68       13.07      6.34 o 
  -1   2   4      216.41      211.27      7.18 o 
   0   2   4     3092.39     3134.43     17.80 o 
   1   2   4     4680.04     4585.67     26.13 o 
   2   2   4      441.05      420.92      9.60 o 
   3   2   4     5202.97     4996.49     21.06 o 
   4   2   4       37.20       37.67      6.13 o 
   5   2   4      514.51      514.92     10.75 o 
   6   2   4        6.95        6.00     10.20 o 
   7   2   4       68.38       74.60     14.70 o 
   8   2   4      459.04      495.12     29.78 o 
  -5   3   4        2.76        3.27     17.82 o 
  -4   3   4       52.07       57.09     15.39 o 
  -3   3   4      575.69      596.92     14.52 o 
  -2   3   4     2262.99     2295.64     19.68 o 
  -1   3   4      987.93      981.85     12.79 o 
   0   3   4     6480.31     6368.45     31.18 o 
   1   3   4      133.17      137.93      4.67 o 
   2   3   4     4338.42     4402.68     22.68 o 
   3   3   4      151.36      147.21      6.33 o 
   4   3   4       53.44       50.15      4.81 o 
   5   3   4     1179.66     1157.44     14.93 o 
   6   3   4      276.37      265.55     12.98 o 
   7   3   4     2087.47     2095.90     34.63 o 
   8   3   4      164.87      178.39     17.00 o 
   9   3   4      502.04      508.22     39.06 o 
  -5   4   4      296.93      358.26     33.14 o 
  -4   4   4      313.38      327.34     20.44 o 
  -3   4   4     2356.52     2358.76     29.38 o 
  -2   4   4      140.87      132.52      9.94 o 
  -1   4   4     2147.00     2155.30     18.92 o 
   0   4   4      263.71      263.39      9.19 o 
   1   4   4       42.53       46.44      6.11 o 
   2   4   4      749.89      761.33     14.06 o 
   3   4   4       44.92       58.90      4.92 o 
   4   4   4     3251.63     3247.11     19.86 o 
   5   4   4      233.18      242.92      8.40 o 
   6   4   4     1609.13     1663.38     21.29 o 
   7   4   4      960.42      959.34     19.34 o 
   8   4   4      103.39      111.06     17.24 o 
   9   4   4       65.74       71.99     26.24 o 
  -4   5   4      826.73      829.82     40.61 o 
  -3   5   4      148.20      145.79     15.96 o 
  -2   5   4      385.42      381.12     16.17 o 
  -1   5   4       67.32       76.52     10.60 o 
   0   5   4       16.36       19.76      9.14 o 
   1   5   4     2401.48     2425.28     21.44 o 
   2   5   4      591.20      593.07     12.53 o 
   3   5   4     4383.52     4341.00     47.03 o 
   4   5   4     1959.15     1900.62     20.89 o 
   5   5   4      524.55      519.73     12.07 o 
   6   5   4      491.67      475.86     13.22 o 
   7   5   4       18.17       15.64      9.92 o 
   8   5   4       79.10       74.37     16.42 o 
   9   5   4      112.56      112.59     24.95 o 
  -3   6   4        0.37       10.55     28.60 o 
  -2   6   4      550.86      538.48     23.48 o 
  -1   6   4       38.19       34.90     13.70 o 
   0   6   4     1752.66     1811.64     25.49 o 
   1   6   4      935.00      947.32     19.05 o 
   2   6   4     1767.02     1736.09     25.38 o 
   3   6   4      384.64      389.69     15.85 o 
   4   6   4       51.09       50.21      9.69 o 
   5   6   4        0.00        5.75     10.94 o 
   6   6   4       73.80       70.47     11.76 o 
   7   6   4      463.60      495.90     17.90 o 
   8   6   4      606.46      621.80     27.84 o 
  -2   7   4      325.21      313.83     24.84 o 
  -1   7   4      578.83      591.16     26.89 o 
   0   7   4     1070.06     1122.67     29.96 o 
   1   7   4       17.30       16.97     15.64 o 
   2   7   4       37.07       41.73     14.75 o 
   3   7   4       30.64       28.72     12.65 o 
   4   7   4      204.08      202.55     13.71 o 
   5   7   4      649.46      627.72     19.49 o 
   6   7   4      261.22      274.67     16.31 o 
   7   7   4      842.03      831.77     22.82 o 
   8   7   4        0.73        5.30     21.06 o 
  -1   8   4      314.33      365.57     63.54 o 
   0   8   4        1.69       10.06     21.48 o 
   1   8   4       33.12       30.96     17.51 o 
   2   8   4      242.09      250.21     23.21 o 
   3   8   4      302.79      311.84     23.28 o 
   4   8   4     1479.25     1468.34     33.07 o 
   5   8   4        0.08       10.47     13.82 o 
   6   8   4      901.88      904.58     24.79 o 
   7   8   4      249.75      264.00     18.76 o 
   2   9   4        0.14       -1.72     26.66 o 
   3   9   4      619.23      593.76     29.22 o 
   4   9   4      254.94      272.44     21.64 o 
   5   9   4      153.95      146.73     19.86 o 
   6   9   4       14.49       23.85     19.67 o 
   7   9   4        0.67       -7.73     40.62 o 
  -5  -8   5      233.21      256.45     28.76 o 
  -4  -8   5      408.47      402.25     29.31 o 
  -3  -8   5       86.11       81.67     18.22 o 
  -2  -8   5     1087.74     1130.63     33.51 o 
  -1  -8   5        7.54        2.99     19.98 o 
   0  -8   5      213.77      193.51     35.53 o 
  -6  -7   5      212.86      229.14     30.07 o 
  -5  -7   5      982.86      991.46     28.12 o 
  -4  -7   5        6.90       10.96     15.27 o 
  -3  -7   5      664.24      645.06     22.15 o 
  -2  -7   5       18.81       17.24     16.27 o 
  -1  -7   5       25.84       28.40     12.97 o 
   0  -7   5       76.70       75.92     13.50 o 
   1  -7   5       62.16       59.17     18.36 o 
   2  -7   5      400.40      380.27     35.61 o 
  -6  -6   5      955.91      955.69     30.63 o 
  -5  -6   5       78.11       70.71     14.45 o 
  -4  -6   5       66.82       64.01     13.63 o 
  -3  -6   5        4.44        4.55     10.56 o 
  -2  -6   5      163.08      175.19     11.43 o 
  -1  -6   5     1018.22     1037.03     21.98 o 
   0  -6   5       36.42       41.72     11.26 o 
   1  -6   5     1565.14     1625.72     32.76 o 
   2  -6   5      882.62      921.84     30.53 o 
   3  -6   5      183.61      192.25     23.67 o 
  -7  -5   5       61.83       81.75     25.52 o 
  -6  -5   5       12.21        8.65     17.07 o 
  -5  -5   5      156.24      152.45     15.37 o 
  -4  -5   5      709.39      721.72     18.40 o 
  -3  -5   5       27.04       30.95     10.84 o 
  -2  -5   5     2799.46     2732.49     27.56 o 
  -1  -5   5      638.69      632.08     12.53 o 
   0  -5   5      551.42      555.90     14.85 o 
   1  -5   5      947.79      952.03     20.78 o 
   2  -5   5        8.83       15.60     15.97 o 
   3  -5   5        3.23       -3.29     21.72 o 
   4  -5   5        0.30       -2.18     22.23 o 
  -7  -4   5       68.93       80.23     19.42 o 
  -6  -4   5        0.81       -1.19     14.95 o 
  -5  -4   5     1299.73     1248.14     24.06 o 
  -4  -4   5     1052.24     1022.68     18.66 o 
  -3  -4   5      898.80      884.81     16.05 o 
  -2  -4   5     1844.70     1788.42     21.38 o 
  -1  -4   5      390.96      388.47     10.43 o 
   0  -4   5      255.66      256.45      8.48 o 
   1  -4   5        8.48       11.14      9.64 o 
   2  -4   5      730.48      728.09     22.98 o 
   3  -4   5      810.86      843.08     28.62 o 
   4  -4   5      181.07      204.21     22.43 o 
   5  -4   5     1156.46     1176.99     37.34 o 
  -7  -3   5      380.28      352.88     26.65 o 
  -6  -3   5      536.42      519.46     21.02 o 
  -5  -3   5     1445.67     1436.97     24.74 o 
  -4  -3   5       74.72       72.72      9.23 o 
  -3  -3   5      680.45      692.69     12.42 o 
  -2  -3   5        1.47        4.03      3.69 o 
  -1  -3   5       31.30       38.45      6.27 o 
   0  -3   5     1397.40     1391.96     15.57 o 
   1  -3   5      630.92      642.24     14.20 o 
   2  -3   5     3550.97     3471.68     40.36 o 
   3  -3   5       94.22       83.55     14.16 o 
   4  -3   5     1926.58     1875.31     33.20 o 
   5  -3   5      257.52      261.18     20.86 o 
   6  -3   5       13.06       11.20     20.37 o 
  -7  -2   5       73.64       87.08     25.18 o 
  -6  -2   5      630.01      631.31     25.54 o 
  -5  -2   5        1.24       -0.16     12.29 o 
  -4  -2   5       91.62       85.41     11.47 o 
  -3  -2   5      344.46      350.98      9.17 o 
  -2  -2   5      738.30      725.38     11.27 o 
  -1  -2   5     4291.47     4269.10     28.38 o 
   0  -2   5        3.42        8.65      4.63 o 
   1  -2   5     4578.10     4533.44     30.97 o 
   2  -2   5      575.91      601.30     12.95 o 
   3  -2   5      746.27      708.95     18.16 o 
   4  -2   5        1.05        5.92     13.23 o 
   5  -2   5        8.19        4.07     15.14 o 
   6  -2   5      435.67      433.28     23.92 o 
   7  -2   5        0.97       -9.39     38.22 o 
  -7  -1   5       27.54       17.52     49.14 o 
  -6  -1   5        5.99       11.88     16.37 o 
  -5  -1   5      324.43      299.42     18.69 o 
  -4  -1   5      988.56      982.81     21.59 o 
  -3  -1   5       37.19       38.44      6.25 o 
  -2  -1   5     5491.97     5401.09     46.49 o 
  -1  -1   5     1311.77     1346.17     14.19 o 
   0  -1   5     3606.42     3657.97     26.24 o 
   1  -1   5      649.54      642.15      8.22 o 
   2  -1   5        0.74        0.33      4.99 o 
   3  -1   5      620.79      610.11     11.07 o 
   4  -1   5       49.91       62.78      9.55 o 
   5  -1   5     2228.38     2172.36     35.29 o 
   6  -1   5      905.54      924.21     27.38 o 
   7  -1   5      369.32      344.25     24.84 o 
  -6   0   5       31.79       30.73     25.30 o 
  -5   0   5     2114.63     2127.93     33.86 o 
  -4   0   5      621.12      644.41     16.91 o 
  -3   0   5     1711.28     1675.92     20.15 o 
  -2   0   5      941.14      944.39     14.72 o 
  -1   0   5       68.34       68.00      4.35 o 
   0   0   5      598.75      650.52     10.87 o 
   1   0   5        0.33        4.57      3.95 o 
   2   0   5     4029.30     3963.66     25.15 o 
   3   0   5     1917.33     1889.16     14.03 o 
   4   0   5     3689.21     3659.94     31.29 o 
   5   0   5     1710.60     1697.21     29.56 o 
   6   0   5       70.77       67.77     15.07 o 
   7   0   5      274.47      297.35     25.17 o 
   8   0   5        8.89        5.08     37.16 o 
  -6   1   5      653.64      682.64     38.81 o 
  -5   1   5      634.29      624.64     26.56 o 
  -4   1   5        4.22        8.60     12.44 o 
  -3   1   5      219.16      220.99     10.01 o 
  -2   1   5        2.29        6.66      7.35 o 
  -1   1   5     2124.70     2108.33     18.87 o 
   0   1   5     1798.44     1793.39     13.03 o 
   1   1   5     3262.27     3219.58     22.77 o 
   2   1   5     5891.30     5793.47     30.44 o 
   3   1   5      100.25      101.21      4.25 o 
   4   1   5      609.63      615.93     11.42 o 
   5   1   5      277.56      286.74     11.39 o 
   6   1   5       52.17       45.58     15.57 o 
   7   1   5      201.78      208.84     19.67 o 
   8   1   5      209.06      215.89     27.45 o 
  -6   2   5       68.45       82.94     50.47 o 
  -5   2   5       12.60       18.06     16.77 o 
  -4   2   5       84.12       95.58     13.07 o 
  -3   2   5     1485.14     1479.22     19.70 o 
  -2   2   5     1656.94     1588.74     19.44 o 
  -1   2   5     4172.41     4047.41     25.94 o 
   0   2   5      401.10      404.08      8.92 o 
   1   2   5     4467.42     4539.99     24.72 o 
   2   2   5       22.98       29.69      6.93 o 
   3   2   5      175.33      172.76      6.91 o 
   4   2   5       84.34       83.76      7.14 o 
   5   2   5      238.15      245.63      9.57 o 
   6   2   5     2022.65     2021.05     30.10 o 
   7   2   5        0.37        5.73     14.77 o 
   8   2   5     1031.02     1042.05     37.95 o 
  -5   3   5      507.00      482.71     27.98 o 
  -4   3   5     1422.93     1430.21     32.11 o 
  -3   3   5      658.64      651.15     15.46 o 
  -2   3   5     2530.16     2575.24     25.39 o 
  -1   3   5       17.85       23.08      6.95 o 
   0   3   5      714.70      715.72     11.83 o 
   1   3   5      362.90      408.53     10.01 o 
   2   3   5      215.77      224.54      9.28 o 
   3   3   5     2562.38     2527.00     17.24 o 
   4   3   5       13.63       17.59      6.30 o 
   5   3   5     2593.59     2610.75     22.53 o 
   6   3   5      417.67      401.29     14.96 o 
   7   3   5      795.86      815.50     20.47 o 
   8   3   5      228.30      231.13     25.69 o 
   9   3   5       37.12       71.73     35.82 o 
  -4   4   5        2.12        3.05     22.28 o 
  -3   4   5      778.83      807.90     22.61 o 
  -2   4   5       17.52       11.49      9.34 o 
  -1   4   5        0.72        6.08      7.55 o 
   0   4   5      776.92      799.56     14.37 o 
   1   4   5      284.97      289.84      7.95 o 
   2   4   5     4043.15     3996.69     28.56 o 
   3   4   5      561.54      551.57     12.96 o 
   4   4   5     2511.07     2469.68     20.61 o 
   5   4   5     1543.64     1453.29     17.33 o 
   6   4   5      242.23      229.48     12.24 o 
   7   4   5        4.56        6.87     10.64 o 
   8   4   5       13.72       13.55     15.93 o 
   9   4   5      181.65      178.39     62.52 o 
  -3   5   5      238.01      229.09     21.44 o 
  -2   5   5      112.64      104.00     14.60 o 
  -1   5   5     1965.65     1947.52     28.36 o 
   0   5   5      266.73      273.95     12.76 o 
   1   5   5     2737.50     2684.35     27.17 o 
   2   5   5     1080.62     1072.65     19.35 o 
   3   5   5      530.06      542.39     14.84 o 
   4   5   5      241.57      244.30     10.60 o 
   5   5   5       34.11       27.75      8.76 o 
   6   5   5      509.45      507.60     14.37 o 
   7   5   5      235.21      239.65     14.31 o 
   8   5   5      691.41      692.75     26.37 o 
   9   5   5     1041.26     1034.40     47.48 o 
  -3   6   5       22.73        3.35     41.89 o 
  -2   6   5      887.33      878.74     26.17 o 
  -1   6   5      976.35      971.52     25.59 o 
   0   6   5      291.06      302.93     16.11 o 
   1   6   5      375.81      375.55     16.60 o 
   2   6   5      150.13      166.08     17.23 o 
   3   6   5      126.12      135.85     13.15 o 
   4   6   5      246.63      268.21     14.53 o 
   5   6   5      833.77      814.39     18.07 o 
   6   6   5     1466.74     1441.07     26.16 o 
   7   6   5       92.67      101.40     14.06 o 
   8   6   5      714.26      690.16     28.65 o 
  -1   7   5       21.50       29.85     19.17 o 
   0   7   5        5.05        1.34     17.37 o 
   1   7   5       52.73       64.51     15.21 o 
   2   7   5       71.54       79.78     15.55 o 
   3   7   5     1632.07     1638.47     34.05 o 
   4   7   5      182.82      212.32     16.05 o 
   5   7   5     1774.48     1757.62     29.42 o 
   6   7   5       46.08       66.69     14.64 o 
   7   7   5      364.95      402.23     18.81 o 
   8   7   5        9.00       23.61     21.61 o 
   0   8   5      481.27      476.53     34.50 o 
   1   8   5      112.60      126.03     22.13 o 
   2   8   5     1582.10     1581.28     39.34 o 
   3   8   5        0.50        6.25     19.16 o 
   4   8   5      623.71      602.85     22.72 o 
   5   8   5       14.91       10.80     14.46 o 
   6   8   5       99.44      112.58     17.57 o 
   7   8   5      194.55      206.06     19.19 o 
   2   9   5      111.24      110.50     37.25 o 
   3   9   5      184.45      191.20     35.40 o 
   4   9   5        9.94        6.34     18.99 o 
   5   9   5        0.32       -7.58     22.12 o 
   6   9   5      576.21      575.32     48.38 o 
  -4  -8   6      627.05      628.23     71.26 o 
  -3  -8   6       41.09       37.79     19.19 o 
  -2  -8   6       10.58       11.11     19.76 o 
  -1  -8   6        6.63       -2.42     23.69 o 
  -5  -7   6      118.24       94.29     31.87 o 
  -4  -7   6       35.90       26.66     19.30 o 
  -3  -7   6      161.47      176.39     19.39 o 
  -2  -7   6       92.53      104.99     17.32 o 
  -1  -7   6       51.17       61.20     15.24 o 
   0  -7   6     1013.47     1061.42     30.50 o 
   1  -7   6      297.63      326.78     28.63 o 
  -6  -6   6       25.84        2.71     34.14 o 
  -5  -6   6       63.67       63.45     18.64 o 
  -4  -6   6       32.40       32.91     13.96 o 
  -3  -6   6      890.67      906.37     21.75 o 
  -2  -6   6      352.93      349.50     17.49 o 
  -1  -6   6      915.97      948.00     23.25 o 
   0  -6   6      613.60      591.73     21.23 o 
   1  -6   6       91.29       99.55     15.18 o 
   2  -6   6       15.17       20.29     24.81 o 
   3  -6   6        7.83        6.38     48.17 o 
  -6  -5   6      200.77      237.36     23.20 o 
  -5  -5   6       52.60       48.44     14.51 o 
  -4  -5   6     1189.57     1199.16     24.67 o 
  -3  -5   6      784.78      785.59     18.39 o 
  -2  -5   6      139.71      144.77     11.43 o 
  -1  -5   6      710.84      709.19     20.01 o 
   0  -5   6       41.60       43.48     10.87 o 
   1  -5   6      151.27      158.39     13.66 o 
   2  -5   6       65.69       61.76     15.47 o 
   3  -5   6      506.86      479.12     34.20 o 
   4  -5   6      639.49      640.42     48.32 o 
  -7  -4   6      596.21      619.38     73.75 o 
  -6  -4   6      652.49      643.26     27.87 o 
  -5  -4   6      369.57      368.95     17.82 o 
  -4  -4   6      920.21      911.83     22.44 o 
  -3  -4   6        5.79        4.55      9.06 o 
  -2  -4   6      223.46      223.16     10.48 o 
  -1  -4   6      219.82      220.93      9.12 o 
   0  -4   6      752.86      787.76     17.57 o 
   1  -4   6     1401.38     1449.91     23.55 o 
   2  -4   6      343.72      334.06     16.54 o 
   3  -4   6     2148.86     2091.91     38.00 o 
   4  -4   6       57.47       69.11     20.77 o 
   5  -4   6      265.97      208.03     45.94 o 
  -7  -3   6      495.66      488.64     40.56 o 
  -6  -3   6        0.09       -4.86     22.44 o 
  -5  -3   6       73.76       68.16     15.42 o 
  -4  -3   6        2.73        5.37     11.99 o 
  -3  -3   6      772.10      745.16     15.04 o 
  -2  -3   6     2375.06     2349.59     22.75 o 
  -1  -3   6     1281.84     1287.24     18.27 o 
   0  -3   6     4298.84     4276.71     31.70 o 
   1  -3   6       81.98       88.30      9.62 o 
   2  -3   6     1574.87     1517.10     22.09 o 
   3  -3   6       84.98      103.55     15.57 o 
   4  -3   6        7.42        5.49     16.59 o 
   5  -3   6      149.10      135.28     21.30 o 
   6  -3   6       51.78       62.03     39.28 o 
  -6  -2   6      129.42      120.62     21.60 o 
  -5  -2   6      275.52      290.69     18.22 o 
  -4  -2   6      284.19      305.70     17.87 o 
  -3  -2   6     2771.63     2736.26     41.37 o 
  -2  -2   6        5.37        3.53      7.40 o 
  -1  -2   6     2708.96     2702.97     25.13 o 
   0  -2   6      650.30      640.22     11.86 o 
   1  -2   6       58.88       65.68      7.81 o 
   2  -2   6      101.20       89.70      8.46 o 
   3  -2   6      327.91      303.69     15.07 o 
   4  -2   6     1679.94     1649.29     29.12 o 
   5  -2   6      173.12      199.60     20.87 o 
   6  -2   6      862.84      846.16     32.82 o 
  -6  -1   6      877.33      878.71     35.27 o 
  -5  -1   6       97.78       82.72     19.50 o 
  -4  -1   6     2287.69     2262.86     36.61 o 
  -3  -1   6      590.55      596.14     12.96 o 
  -2  -1   6      432.59      443.57     12.20 o 
  -1  -1   6       28.71       35.11      7.06 o 
   0  -1   6       36.80       40.07      5.71 o 
   1  -1   6     1890.78     1878.38     16.18 o 
   2  -1   6      244.46      248.10      8.34 o 
   3  -1   6     2463.87     2443.07     24.09 o 
   4  -1   6     1442.00     1421.69     22.80 o 
   5  -1   6      506.33      532.75     21.49 o 
   6  -1   6      634.93      642.99     27.82 o 
   7  -1   6        8.66        9.68     20.48 o 
  -6   0   6      148.05      173.05     33.98 o 
  -5   0   6      707.92      739.77     36.02 o 
  -4   0   6      136.03      131.21     15.54 o 
  -3   0   6        2.08        7.76     10.01 o 
  -2   0   6      496.41      473.47     11.81 o 
  -1   0   6        3.46        9.42      6.22 o 
   0   0   6     2968.14     2896.33     22.22 o 
   1   0   6     2342.40     2286.29     20.13 o 
   2   0   6     1592.51     1540.63     19.55 o 
   3   0   6     1711.76     1728.75     15.97 o 
   4   0   6       43.99       49.32     11.56 o 
   5   0   6       35.39       42.24     17.38 o 
   6   0   6       16.41       22.68     20.00 o 
   7   0   6      235.57      229.75     23.34 o 
  -5   1   6        9.69        7.55     19.14 o 
  -4   1   6       86.95       89.09     14.33 o 
  -3   1   6     1455.54     1496.70     26.98 o 
  -2   1   6     1480.19     1508.06     20.25 o 
  -1   1   6     1617.99     1531.90     19.99 o 
   0   1   6     3988.85     3931.02     33.79 o 
   1   1   6      176.21      184.54     10.41 o 
   2   1   6     1303.93     1322.93     15.37 o 
   3   1   6      150.31      145.38      6.28 o 
   4   1   6       15.84       18.53      6.38 o 
   5   1   6      763.53      751.08     21.05 o 
   6   1   6      284.99      302.51     20.66 o 
   7   1   6     1575.18     1612.88     38.20 o 
   8   1   6       24.90       16.92     29.45 o 
  -5   2   6      427.54      414.17     28.77 o 
  -4   2   6     1876.05     1752.35     35.17 o 
  -3   2   6     1867.20     1877.69     33.46 o 
  -2   2   6      187.50      182.51     11.69 o 
  -1   2   6     1722.16     1784.32     19.38 o 
   0   2   6       36.05       36.35      7.24 o 
   1   2   6       87.23       81.04      6.50 o 
   2   2   6      983.79      975.70     13.03 o 
   3   2   6      345.07      347.97      8.56 o 
   4   2   6     5043.44     4966.28     42.87 o 
   5   2   6        0.16        5.32      7.18 o 
   6   2   6     2159.65     2197.54     35.41 o 
   7   2   6      273.86      272.97     19.38 o 
   8   2   6      300.17      343.60     28.20 o 
  -5   3   6       65.39       49.38     33.76 o 
  -4   3   6      321.70      382.07     24.71 o 
  -3   3   6       97.34       83.20     13.35 o 
  -2   3   6       25.57       22.37     10.86 o 
  -1   3   6      159.19      157.12     11.44 o 
   0   3   6      570.42      569.70     13.25 o 
   1   3   6     2616.99     2552.44     23.98 o 
   2   3   6       14.23       19.96      8.54 o 
   3   3   6     4795.98     4668.70     28.43 o 
   4   3   6     1002.87      955.59     15.32 o 
   5   3   6      838.41      840.02     14.91 o 
   6   3   6      178.38      181.45     11.93 o 
   7   3   6        0.50        0.82     14.48 o 
   8   3   6      468.46      492.43     29.95 o 
  -4   4   6        0.24       -2.32     27.17 o 
  -3   4   6       44.30       41.56     17.63 o 
  -2   4   6     1085.90     1105.76     22.48 o 
  -1   4   6        1.67        2.75     10.70 o 
   0   4   6     2431.10     2473.54     26.16 o 
   1   4   6     1176.29     1193.76     19.19 o 
   2   4   6     1351.12     1364.53     20.11 o 
   3   4   6      468.41      475.90     13.23 o 
   4   4   6      249.32      228.90     10.12 o 
   5   4   6      326.91      304.54     11.48 o 
   6   4   6       68.66       59.97     12.05 o 
   7   4   6      939.86      934.90     22.56 o 
   8   4   6      497.35      536.37     35.02 o 
  -3   5   6      645.03      701.06     29.78 o 
  -2   5   6      208.44      209.50     17.37 o 
  -1   5   6     1209.68     1211.97     23.36 o 
   0   5   6      820.64      793.89     19.75 o 
   1   5   6      195.45      193.28     12.09 o 
   2   5   6        4.38        7.34     11.04 o 
   3   5   6       28.57       26.71      9.15 o 
   4   5   6     1274.68     1237.16     20.15 o 
   5   5   6      618.43      630.23     16.33 o 
   6   5   6      629.27      649.15     16.30 o 
   7   5   6     1025.72     1026.17     22.89 o 
   8   5   6       80.94       99.99     17.73 o 
  -2   6   6      185.75      187.44     19.63 o 
  -1   6   6      141.10      136.30     16.87 o 
   0   6   6       19.62       14.39     13.69 o 
   1   6   6       58.93       76.27     13.46 o 
   2   6   6      655.66      656.95     27.01 o 
   3   6   6      756.82      760.38     23.56 o 
   4   6   6     1739.44     1722.89     28.42 o 
   5   6   6      166.14      164.18     13.46 o 
   6   6   6     1183.56     1183.43     22.41 o 
   7   6   6       12.43       19.37     13.68 o 
   8   6   6        8.51        5.57     19.07 o 
  -1   7   6      117.72      114.53     22.33 o 
   0   7   6      484.41      503.96     25.17 o 
   1   7   6     2201.41     2173.33     40.41 o 
   2   7   6      430.33      423.75     21.99 o 
   3   7   6     1609.74     1586.28     37.73 o 
   4   7   6        6.75        8.99     17.12 o 
   5   7   6      190.35      195.56     16.27 o 
   6   7   6       40.28       44.57     14.18 o 
   7   7   6        9.98       12.94     14.49 o 
   8   7   6      375.48      386.90     35.43 o 
   1   8   6        7.04        3.42     22.84 o 
   2   8   6      176.94      177.79     21.50 o 
   3   8   6        9.26       10.72     16.95 o 
   4   8   6        8.36       15.23     16.35 o 
   5   8   6      468.76      459.51     27.09 o 
   6   8   6       36.76       54.64     16.50 o 
   7   8   6      891.33      904.14     38.23 o 
   3   9   6        0.42        5.36     32.59 o 
   4   9   6      635.59      624.70     54.92 o 
  -4  -7   7      189.96      191.81     41.24 o 
  -3  -7   7        2.04       -1.89     19.31 o 
  -2  -7   7      971.80      964.76     33.12 o 
  -1  -7   7      249.61      262.26     22.66 o 
   0  -7   7      314.24      332.41     36.04 o 
   1  -7   7      128.91      118.98     54.21 o 
  -5  -6   7      761.69      794.03     36.20 o 
  -4  -6   7      245.00      247.32     25.57 o 
  -3  -6   7      989.86     1009.95     28.67 o 
  -2  -6   7      499.75      510.91     19.24 o 
  -1  -6   7        0.33        1.85     13.51 o 
   0  -6   7        0.05        1.34     17.26 o 
   1  -6   7      117.80      134.94     25.13 o 
   2  -6   7      478.01      435.43     31.18 o 
  -5  -5   7      524.55      494.94     22.54 o 
  -4  -5   7       17.31       23.02     14.52 o 
  -3  -5   7       64.52       61.94     13.32 o 
  -2  -5   7        1.95       -0.16     12.14 o 
  -1  -5   7      417.87      436.11     17.28 o 
   0  -5   7      307.80      309.90     17.28 o 
   1  -5   7      537.98      515.85     21.76 o 
   2  -5   7     1292.81     1381.97     35.31 o 
   3  -5   7       12.27       12.54     22.55 o 
  -6  -4   7      114.12      127.65     40.03 o 
  -5  -4   7        1.13        2.86     19.83 o 
  -4  -4   7      100.58      107.99     17.94 o 
  -3  -4   7      400.42      390.37     18.50 o 
  -2  -4   7     1516.20     1501.64     25.04 o 
  -1  -4   7     1899.52     1878.04     26.50 o 
   0  -4   7      134.13      131.39     11.65 o 
   1  -4   7     1619.78     1612.97     26.16 o 
   2  -4   7       81.95       87.32     16.05 o 
   3  -4   7       39.96       43.33     16.76 o 
   4  -4   7        8.82       11.62     19.88 o 
  -6  -3   7       16.44       13.64     26.17 o 
  -5  -3   7      298.64      291.59     19.62 o 
  -4  -3   7      780.46      744.19     26.73 o 
  -3  -3   7      511.43      502.01     20.70 o 
  -2  -3   7     1091.69     1095.43     23.21 o 
  -1  -3   7       80.19       84.55     10.64 o 
   0  -3   7      565.99      568.12     14.87 o 
   1  -3   7       36.13       41.91      9.72 o 
   2  -3   7      125.25      101.93     15.84 o 
   3  -3   7      411.27      424.73     21.56 o 
   4  -3   7       46.67       47.63     16.15 o 
   5  -3   7     1194.70     1150.47     38.24 o 
  -6  -2   7      122.16      120.20     31.67 o 
  -5  -2   7     1593.25     1542.82     36.92 o 
  -4  -2   7       75.98       64.28     15.95 o 
  -3  -2   7      931.62      910.55     25.57 o 
  -2  -2   7      503.12      490.92     16.17 o 
  -1  -2   7        3.01        6.45      7.93 o 
   0  -2   7      284.35      279.41     11.39 o 
   1  -2   7       69.45       72.03      8.95 o 
   2  -2   7     1712.57     1806.06     25.26 o 
   3  -2   7      482.29      455.89     18.36 o 
   4  -2   7     1268.39     1233.30     32.87 o 
   5  -2   7      744.23      752.11     30.03 o 
   6  -2   7      159.92      186.03     23.86 o 
  -6  -1   7      853.73      783.69     47.33 o 
  -5  -1   7       83.17       82.95     22.30 o 
  -4  -1   7       79.20       76.49     17.66 o 
  -3  -1   7       11.75       14.30     16.15 o 
  -2  -1   7      118.12      116.90     11.69 o 
  -1  -1   7     1916.77     1916.43     21.15 o 
   0  -1   7      322.68      323.27     12.02 o 
   1  -1   7     3171.15     3056.86     28.79 o 
   2  -1   7     2764.22     2658.03     27.82 o 
   3  -1   7      437.34      418.05     14.99 o 
   4  -1   7      571.78      558.81     20.84 o 
   5  -1   7       12.78       14.44     19.62 o 
   6  -1   7      307.97      307.41     26.37 o 
   7  -1   7       45.18       41.80     38.87 o 
  -5   0   7       72.72       65.65     23.94 o 
  -4   0   7      740.82      740.79     25.61 o 
  -3   0   7      200.81      191.04     17.85 o 
  -2   0   7     1670.65     1624.34     23.87 o 
  -1   0   7     2892.73     2906.29     33.21 o 
   0   0   7      746.40      750.55     15.89 o 
   1   0   7     1674.07     1677.74     22.01 o 
   2   0   7        3.54        6.66      6.70 o 
   3   0   7        4.01        9.02      8.05 o 
   4   0   7      148.72      155.07     13.63 o 
   5   0   7      601.59      631.99     28.21 o 
   6   0   7     1078.07     1091.88     33.05 o 
   7   0   7       76.40       73.47     20.00 o 
  -5   1   7      736.96      727.94     33.85 o 
  -4   1   7      720.98      716.41     23.72 o 
  -3   1   7      743.61      754.01     22.51 o 
  -2   1   7     1959.64     1957.34     24.60 o 
  -1   1   7       52.84       62.76      9.29 o 
   0   1   7       71.48       80.63      9.54 o 
   1   1   7      142.15      146.70     10.83 o 
   2   1   7      420.89      430.62     10.10 o 
   3   1   7     4168.90     4094.19     26.72 o 
   4   1   7      398.35      401.44     12.75 o 
   5   1   7     2940.17     2900.13     36.14 o 
   6   1   7       58.59       71.71     17.15 o 
   7   1   7      470.17      504.27     26.36 o 
   8   1   7       13.07       50.21     53.93 o 
  -5   2   7      259.65      336.38     35.32 o 
  -4   2   7        0.83        6.63     19.48 o 
  -3   2   7      211.95      238.09     18.37 o 
  -2   2   7       11.25       14.80     10.49 o 
  -1   2   7      117.75      112.01     10.74 o 
   0   2   7      991.61      992.09     17.96 o 
   1   2   7      466.43      467.97     11.58 o 
   2   2   7     4209.53     4128.17     34.89 o 
   3   2   7      102.49      119.70     10.01 o 
   4   2   7     1560.11     1563.68     18.20 o 
   5   2   7      188.79      197.81     12.97 o 
   6   2   7       57.97       64.92     13.71 o 
   7   2   7      110.93      122.10     17.55 o 
   8   2   7       21.75       27.15     48.75 o 
  -4   3   7       51.90       41.95     24.99 o 
  -3   3   7      162.44      165.22     18.72 o 
  -2   3   7      181.71      203.44     14.67 o 
  -1   3   7     2244.00     2257.33     39.06 o 
   0   3   7       68.47       73.57      9.02 o 
   1   3   7     2929.63     2833.36     29.63 o 
   2   3   7      521.86      504.26     12.61 o 
   3   3   7      405.39      413.29     13.07 o 
   4   3   7        5.05        8.48      8.49 o 
   5   3   7        6.30        1.24      9.04 o 
   6   3   7      669.90      637.09     22.78 o 
   7   3   7       26.86       24.57     17.92 o 
   8   3   7      534.49      558.12     42.48 o 
  -3   4   7        0.22       -1.68     19.31 o 
  -2   4   7     1832.14     1830.92     29.15 o 
  -1   4   7      583.38      572.96     18.76 o 
   0   4   7     1342.00     1328.85     24.57 o 
   1   4   7      253.37      259.42     12.85 o 
   2   4   7        5.16        8.23      9.01 o 
   3   4   7      750.65      742.66     17.93 o 
   4   4   7       16.17       19.10      9.42 o 
   5   4   7     1755.25     1741.12     22.80 o 
   6   4   7     1049.11     1034.10     23.20 o 
   7   4   7      338.84      329.80     20.63 o 
   8   4   7      608.73      610.61     36.32 o 
  -2   5   7      225.07      229.19     22.78 o 
  -1   5   7       42.76       35.03     12.81 o 
   0   5   7      249.73      253.72     16.94 o 
   1   5   7      100.61       99.26     12.02 o 
   2   5   7     1246.56     1267.53     23.69 o 
   3   5   7     1048.01     1021.52     20.21 o 
   4   5   7      504.14      552.87     17.63 o 
   5   5   7     1809.99     1802.81     25.77 o 
   6   5   7       15.63       17.30     11.12 o 
   7   5   7      193.12      195.91     15.89 o 
   8   5   7       29.83       45.07     29.29 o 
  -1   6   7      460.24      446.23     22.36 o 
   0   6   7      779.20      774.51     25.16 o 
   1   6   7      870.72      875.35     25.99 o 
   2   6   7     1904.78     1952.98     38.94 o 
   3   6   7       37.94       41.16     16.55 o 
   4   6   7      661.12      629.03     22.18 o 
   5   6   7       14.85       12.92     10.69 o 
   6   6   7        5.12        8.12     11.59 o 
   7   6   7      322.32      307.53     17.77 o 
   8   6   7       11.47       22.13     23.17 o 
   0   7   7      242.10      206.94     23.86 o 
   1   7   7      272.29      293.07     22.51 o 
   2   7   7        0.51       -0.66     16.44 o 
   3   7   7       31.72       36.53     18.04 o 
   4   7   7      119.02      118.01     18.66 o 
   5   7   7       62.57       80.60     17.73 o 
   6   7   7      868.05      872.00     23.23 o 
   7   7   7        1.10        5.88     16.73 o 
   1   8   7       24.69       36.52     53.95 o 
   2   8   7        0.73        6.38     32.54 o 
   3   8   7      476.69      469.26     26.42 o 
   4   8   7        1.82        3.50     21.57 o 
   5   8   7      694.48      686.34     27.55 o 
   6   8   7      147.65      152.62     30.60 o 
  -2  -7   8      106.73       89.57     24.69 o 
  -1  -7   8       61.84       72.91     44.76 o 
  -4  -6   8       43.07       34.40     30.35 o 
  -3  -6   8       25.57       20.88     19.29 o 
  -2  -6   8       53.56       60.90     17.06 o 
  -1  -6   8        0.00       -3.59     14.80 o 
   0  -6   8      293.64      299.88     30.29 o 
   1  -6   8      394.67      447.34     38.57 o 
  -5  -5   8        6.16        2.44     43.88 o 
  -4  -5   8       36.29       27.00     17.93 o 
  -3  -5   8      402.11      409.47     23.13 o 
  -2  -5   8      285.59      313.57     19.55 o 
  -1  -5   8      641.56      677.00     21.78 o 
   0  -5   8     1523.55     1572.98     32.00 o 
   1  -5   8       16.37       28.73     20.43 o 
   2  -5   8      361.50      382.17     26.87 o 
   3  -5   8       45.44       35.05     38.06 o 
  -5  -4   8      143.30      136.90     32.35 o 
  -4  -4   8      606.16      601.66     28.09 o 
  -3  -4   8      792.71      793.40     26.73 o 
  -2  -4   8       16.78       21.66     14.32 o 
  -1  -4   8      842.69      838.81     19.72 o 
   0  -4   8       84.94       87.70     13.40 o 
   1  -4   8        0.01        2.72     14.54 o 
   2  -4   8       18.55       21.07     18.05 o 
   3  -4   8      250.33      275.61     22.45 o 
   4  -4   8     1071.16     1044.19     65.08 o 
  -5  -3   8       22.75       25.33     23.09 o 
  -4  -3   8      795.92      780.90     29.12 o 
  -3  -3   8      635.49      598.79     25.24 o 
  -2  -3   8      155.52      147.08     14.12 o 
  -1  -3   8        2.29        5.56     12.16 o 
   0  -3   8      195.85      205.93     12.79 o 
   1  -3   8     1142.05     1175.03     22.95 o 
   2  -3   8       14.55       22.89     14.63 o 
   3  -3   8     1470.08     1468.91     33.85 o 
   4  -3   8      353.71      360.13     22.71 o 
   5  -3   8      109.65       87.09     63.83 o 
  -5  -2   8      203.52      208.24     23.60 o 
  -4  -2   8       13.04       20.78     17.17 o 
  -3  -2   8       36.66       45.96     16.15 o 
  -2  -2   8      869.80      858.64     21.17 o 
  -1  -2   8        0.56        5.90     12.25 o 
   0  -2   8     2464.38     2487.34     26.49 o 
   1  -2   8      911.54      888.96     18.96 o 
   2  -2   8     1438.36     1400.94     24.89 o 
   3  -2   8      776.37      774.15     23.76 o 
   4  -2   8        8.20       10.89     15.75 o 
   5  -2   8       27.36       35.01     20.59 o 
   6  -2   8        0.04        4.46     54.93 o 
  -5  -1   8      100.84      110.83     24.33 o 
  -4  -1   8       11.48        5.24     16.52 o 
  -3  -1   8     1497.95     1466.77     32.34 o 
  -2  -1   8      464.29      458.93     16.92 o 
  -1  -1   8     1478.24     1492.64     25.40 o 
   0  -1   8     1166.45     1183.31     19.28 o 
   1  -1   8      352.36      328.26     13.64 o 
   2  -1   8       18.98       29.81     10.42 o 
   3  -1   8       11.67        9.15     13.13 o 
   4  -1   8      390.84      343.55     18.70 o 
   5  -1   8      190.72      189.55     21.47 o 
   6  -1   8      238.32      215.38     26.35 o 
  -5   0   8       86.59       89.23     30.54 o 
  -4   0   8      985.48     1004.73     33.94 o 
  -3   0   8     1128.35     1109.66     31.46 o 
  -2   0   8      677.05      683.85     18.71 o 
  -1   0   8      593.68      606.28     19.16 o 
   0   0   8        0.28       -2.65      9.06 o 
   1   0   8      269.40      251.00     12.13 o 
   2   0   8      413.30      403.20     13.10 o 
   3   0   8     1084.90     1065.79     20.76 o 
   4   0   8     2186.84     2198.31     31.68 o 
   5   0   8       53.74       54.27     14.03 o 
   6   0   8     1222.18     1259.54     33.50 o 
   7   0   8       16.29       28.11     28.09 o 
  -4   1   8      448.00      431.10     26.81 o 
  -3   1   8        3.46       -0.87     18.48 o 
  -2   1   8       75.78       74.25     11.85 o 
  -1   1   8      107.94      112.11     12.52 o 
   0   1   8      845.70      859.72     20.43 o 
   1   1   8     2393.99     2326.97     37.48 o 
   2   1   8      879.73      876.08     17.87 o 
   3   1   8     2340.56     2327.62     29.25 o 
   4   1   8       34.45       44.28     13.01 o 
   5   1   8      451.89      469.75     17.98 o 
   6   1   8       23.58       34.02     16.71 o 
   7   1   8       50.17       40.11     18.63 o 
  -4   2   8        3.11        4.08     34.47 o 
  -3   2   8      237.28      241.64     21.90 o 
  -2   2   8     1030.27     1028.42     31.48 o 
  -1   2   8      169.38      175.14     13.79 o 
   0   2   8     3211.81     3191.72     36.51 o 
   1   2   8      166.03      161.78     12.09 o 
   2   2   8      389.51      403.93     15.47 o 
   3   2   8      502.30      519.28     16.47 o 
   4   2   8        1.28        3.88      9.10 o 
   5   2   8      340.98      323.33     16.27 o 
   6   2   8        2.65        6.42     15.40 o 
   7   2   8      824.57      818.92     28.12 o 
  -3   3   8     1308.98     1312.70     37.52 o 
  -2   3   8       39.46       35.55     18.04 o 
  -1   3   8     1413.32     1379.94     28.93 o 
   0   3   8      179.88      191.90     14.03 o 
   1   3   8      182.34      178.01     13.21 o 
   2   3   8       23.49       22.25     10.31 o 
   3   3   8       30.29       27.38     11.01 o 
   4   3   8     1775.91     1754.08     26.74 o 
   5   3   8      440.30      417.36     14.38 o 
   6   3   8      924.13      895.63     27.09 o 
   7   3   8     1074.28     1135.12     34.64 o 
   8   3   8       63.75       87.78     52.69 o 
  -3   4   8      109.35      125.04     46.46 o 
  -2   4   8      198.86      190.39     21.56 o 
  -1   4   8       40.82       35.73     16.02 o 
   0   4   8        2.63        3.08     14.21 o 
   1   4   8      977.83      961.90     21.59 o 
   2   4   8      333.48      328.81     16.39 o 
   3   4   8     1132.18     1123.78     22.53 o 
   4   4   8     1202.45     1191.89     22.16 o 
   5   4   8      399.39      420.85     15.73 o 
   6   4   8      583.59      613.78     24.57 o 
   7   4   8       70.11       77.47     17.17 o 
   8   4   8        1.20       -0.57     23.93 o 
  -2   5   8      148.20      169.74     37.01 o 
  -1   5   8        5.97        6.17     15.36 o 
   0   5   8      884.57      906.85     27.62 o 
   1   5   8      971.87      953.65     27.61 o 
   2   5   8      608.35      635.11     19.64 o 
   3   5   8     1802.25     1774.08     29.37 o 
   4   5   8       76.91       83.65     14.22 o 
   5   5   8       54.03       53.72     11.60 o 
   6   5   8      100.02       94.89     13.81 o 
   7   5   8       72.23       59.39     18.01 o 
   8   5   8      647.88      637.65     34.69 o 
  -1   6   8      295.15      282.09     41.23 o 
   0   6   8      794.58      812.93     28.07 o 
   1   6   8       42.95       54.77     16.70 o 
   2   6   8      250.12      271.92     20.02 o 
   3   6   8       61.48       41.69     17.39 o 
   4   6   8      104.46      104.17     17.50 o 
   5   6   8      493.96      510.23     18.59 o 
   6   6   8      152.85      160.58     14.91 o 
   7   6   8     1582.61     1632.00     34.42 o 
   1   7   8        1.62        6.81     29.12 o 
   2   7   8      246.77      295.39     26.89 o 
   3   7   8       59.63       64.86     18.87 o 
   4   7   8     1225.16     1214.81     35.96 o 
   5   7   8       42.54       40.21     17.23 o 
   6   7   8      661.69      663.73     25.86 o 
   7   7   8       30.69       35.27     29.38 o 
   3   8   8      874.71      905.97     78.36 o 
   4   8   8      220.56      214.38     55.37 o 
  -2  -6   9      469.08      468.55     40.05 o 
  -1  -6   9      612.49      631.27     29.58 o 
   0  -6   9      177.20      199.94     49.76 o 
  -4  -5   9      503.34      474.83     71.73 o 
  -3  -5   9      164.64      187.93     23.64 o 
  -2  -5   9      622.15      641.09     25.96 o 
  -1  -5   9        2.71        1.53     17.10 o 
   0  -5   9       15.65       13.81     17.12 o 
   1  -5   9        1.49        1.29     22.86 o 
   2  -5   9      106.81      112.79     32.25 o 
  -4  -4   9        0.17       14.90     36.21 o 
  -3  -4   9      392.75      404.72     25.57 o 
  -2  -4   9       54.72       47.19     16.80 o 
  -1  -4   9       45.09       38.79     17.02 o 
   0  -4   9      146.36      142.71     15.71 o 
   1  -4   9      117.85      122.87     16.81 o 
   2  -4   9      990.23      979.41     30.60 o 
   3  -4   9        5.01        7.31     22.45 o 
  -4  -3   9      139.11      111.14     21.45 o 
  -3  -3   9      164.83      152.51     21.30 o 
  -2  -3   9       72.70       81.62     18.77 o 
  -1  -3   9     1112.91     1152.65     24.81 o 
   0  -3   9        2.92        7.40     14.19 o 
   1  -3   9     1686.97     1681.53     30.30 o 
   2  -3   9      414.41      439.43     21.76 o 
   3  -3   9      204.04      209.17     19.20 o 
   4  -3   9      293.51      334.79     25.74 o 
  -4  -2   9     1071.87     1000.22     31.15 o 
  -3  -2   9       76.33       71.85     18.59 o 
  -2  -2   9     1771.40     1795.60     35.93 o 
  -1  -2   9      525.02      524.54     19.21 o 
   0  -2   9      660.38      679.44     20.57 o 
   1  -2   9      214.08      248.47     14.03 o 
   2  -2   9        0.57       -2.65     15.29 o 
   3  -2   9      151.69      137.89     17.22 o 
   4  -2   9       17.05       18.17     17.57 o 
   5  -2   9      597.96      565.29     33.69 o 
  -4  -1   9      177.96      198.90     20.96 o 
  -3  -1   9      465.05      463.62     23.74 o 
  -2  -1   9      626.52      643.25     24.76 o 
  -1  -1   9        8.70       15.39     12.96 o 
   0  -1   9       24.27       21.20     11.25 o 
   1  -1   9       30.99       26.57     10.54 o 
   2  -1   9      957.15      969.07     22.92 o 
   3  -1   9      815.96      832.92     25.56 o 
   4  -1   9      394.40      366.53     21.73 o 
   5  -1   9     1668.18     1810.34     47.39 o 
  -4   0   9       36.97       32.91     25.07 o 
  -3   0   9        1.69        8.64     18.61 o 
  -2   0   9        3.91        6.84     19.23 o 
  -1   0   9      471.98      468.37     18.47 o 
   0   0   9      652.36      650.50     18.47 o 
   1   0   9      495.34      497.23     15.70 o 
   2   0   9     2092.41     2068.79     26.51 o 
   3   0   9       37.30       41.03     12.48 o 
   4   0   9      927.11      972.43     26.69 o 
   5   0   9        0.79        0.54     19.67 o 
   6   0   9        2.33        0.66     19.75 o 
  -4   1   9       45.55       73.81     38.72 o 
  -3   1   9       53.61       62.66     21.68 o 
  -2   1   9      309.21      342.67     22.91 o 
  -1   1   9     1629.91     1618.37     27.66 o 
   0   1   9       67.76       68.90     14.19 o 
   1   1   9     1355.21     1364.79     23.41 o 
   2   1   9      210.37      215.64     13.18 o 
   3   1   9       90.28      103.68     12.91 o 
   4   1   9       35.27       36.34     15.26 o 
   5   1   9       38.95       32.13     15.18 o 
   6   1   9      655.19      673.73     30.16 o 
   7   1   9       12.32        4.57     26.24 o 
  -3   2   9       34.11       35.31     20.68 o 
  -2   2   9     1497.71     1518.85     39.13 o 
  -1   2   9       29.36       32.80     12.38 o 
   0   2   9      628.51      632.15     20.22 o 
   1   2   9      149.62      153.01     13.84 o 
   2   2   9      167.80      167.91     13.84 o 
   3   2   9      702.35      688.25     19.98 o 
   4   2   9        6.55        5.66     12.31 o 
   5   2   9     1648.36     1693.12     32.36 o 
   6   2   9      393.97      408.35     24.51 o 
   7   2   9      510.68      518.70     37.03 o 
  -3   3   9      411.08      388.95     61.99 o 
  -2   3   9       56.54       61.34     21.20 o 
  -1   3   9        0.26       -3.59     15.56 o 
   0   3   9      403.42      410.45     17.75 o 
   1   3   9       33.71       35.78     12.93 o 
   2   3   9     2910.99     2833.22     34.12 o 
   3   3   9      412.17      403.52     16.44 o 
   4   3   9     1284.32     1319.87     25.62 o 
   5   3   9      780.98      782.55     24.48 o 
   6   3   9      246.21      271.94     22.39 o 
   7   3   9       22.54       33.93     28.51 o 
  -2   4   9        7.05       22.96     50.29 o 
  -1   4   9      656.84      689.67     27.13 o 
   0   4   9      241.21      238.00     18.33 o 
   1   4   9     1308.17     1315.87     26.41 o 
   2   4   9     1217.80     1238.10     25.43 o 
   3   4   9      225.68      236.29     16.70 o 
   4   4   9      307.68      303.25     15.81 o 
   5   4   9       11.47        8.76     15.10 o 
   6   4   9      320.63      369.85     25.44 o 
   7   4   9      206.98      193.79     28.48 o 
  -1   5   9      866.78      801.81     42.19 o 
   0   5   9      170.34      194.23     20.13 o 
   1   5   9      411.08      419.16     23.00 o 
   2   5   9      127.95      129.67     15.95 o 
   3   5   9       58.98       65.32     16.61 o 
   4   5   9      268.59      255.55     17.81 o 
   5   5   9      264.78      281.82     17.62 o 
   6   5   9      887.51      869.38     31.57 o 
   7   5   9       66.07       71.50     23.34 o 
   0   6   9       34.02       35.25     22.00 o 
   1   6   9       59.58       60.05     21.68 o 
   2   6   9      203.24      216.97     23.02 o 
   3   6   9      630.03      661.57     29.33 o 
   4   6   9       26.11       33.57     18.06 o 
   5   6   9     1046.73     1062.64     27.25 o 
   6   6   9        4.73        8.87     15.49 o 
   7   6   9       78.23       90.97     50.32 o 
   2   7   9      892.50     1019.47     99.87 o 
   3   7   9       16.11        9.53     55.01 o 
   4   7   9      764.06      746.06     38.80 o 
   5   7   9       80.86       75.56     22.13 o 
   6   7   9       35.04       22.90     25.73 o 
  -1  -5  10       37.84       28.16     22.56 o 
   0  -5  10      215.12      217.48     35.35 o 
  -2  -4  10      322.51      350.14     33.02 o 
  -1  -4  10       27.62       36.58     18.16 o 
   0  -4  10     1118.99     1189.25     31.76 o 
   1  -4  10       77.53       74.54     21.42 o 
   2  -4  10      346.40      362.65     32.32 o 
  -3  -3  10      887.38      929.93     50.83 o 
  -2  -3  10       32.85       42.09     20.43 o 
  -1  -3  10      744.25      778.79     23.32 o 
   0  -3  10      250.51      263.33     18.93 o 
   1  -3  10       18.83       30.35     19.67 o 
   2  -3  10        4.17        6.22     18.31 o 
   3  -3  10       30.81       43.40     21.95 o 
  -3  -2  10      211.43      208.97     25.30 o 
  -2  -2  10      141.23      139.65     19.59 o 
  -1  -2  10       60.72       60.98     14.40 o 
   0  -2  10       13.06        5.83     13.96 o 
   1  -2  10      247.88      259.51     17.16 o 
   2  -2  10       43.01       40.87     15.83 o 
   3  -2  10      866.55      849.72     28.00 o 
   4  -2  10      499.33      522.93     33.60 o 
  -3  -1  10        4.73       -2.78     19.49 o 
  -2  -1  10       60.26       69.64     18.78 o 
  -1  -1  10       30.99       26.61     13.88 o 
   0  -1  10      453.92      467.11     18.82 o 
   1  -1  10     1003.17     1007.94     22.70 o 
   2  -1  10      338.60      376.98     16.96 o 
   3  -1  10     1111.03     1147.61     29.51 o 
   4  -1  10       33.08       32.92     17.05 o 
   5  -1  10       95.00       83.29     29.77 o 
  -3   0  10      320.06      312.07     33.16 o 
  -2   0  10      461.84      465.88     24.42 o 
  -1   0  10      505.14      518.25     19.59 o 
   0   0  10     2198.70     2160.93     32.70 o 
   1   0  10       16.80       23.06     12.30 o 
   2   0  10      530.76      537.73     18.34 o 
   3   0  10       14.59       13.79     15.44 o 
   4   0  10      155.81      176.33     18.77 o 
   5   0  10      177.89      157.15     22.27 o 
  -3   1  10     1219.13     1245.20     55.55 o 
  -2   1  10        3.85        2.61     21.30 o 
  -1   1  10      728.24      741.30     22.06 o 
   0   1  10       27.06       32.69     13.96 o 
   1   1  10       36.19       38.17     12.41 o 
   2   1  10      185.84      192.89     14.74 o 
   3   1  10       53.96       60.89     14.04 o 
   4   1  10     1213.16     1150.26     29.46 o 
   5   1  10       56.44       61.76     18.28 o 
   6   1  10      979.10      948.56     81.50 o 
  -2   2  10       43.99       38.84     22.32 o 
  -1   2  10       59.49       63.55     14.97 o 
   0   2  10        1.14        5.44     14.06 o 
   1   2  10     2213.40     2177.98     33.43 o 
   2   2  10       24.45       18.30     13.51 o 
   3   2  10     1774.93     1776.79     30.03 o 
   4   2  10      443.33      435.27     20.26 o 
   5   2  10      325.39      342.23     21.19 o 
   6   2  10       70.65       82.21     22.10 o 
  -2   3  10      251.37      249.62     57.33 o 
  -1   3  10        4.49        8.76     21.79 o 
   0   3  10     1322.94     1353.69     29.91 o 
   1   3  10       53.76       69.24     14.70 o 
   2   3  10      506.81      515.51     20.47 o 
   3   3  10      369.85      377.20     17.21 o 
   4   3  10       55.90       57.01     14.68 o 
   5   3  10       34.35       35.64     15.95 o 
   6   3  10       19.58       26.85     22.73 o 
  -1   4  10      504.15      505.49     69.25 o 
   0   4  10      508.93      512.02     25.21 o 
   1   4  10       54.32       58.65     15.32 o 
   2   4  10       67.09       71.82     16.18 o 
   3   4  10       73.49       75.18     16.34 o 
   4   4  10      202.17      203.23     15.77 o 
   5   4  10      242.73      225.04     18.48 o 
   6   4  10      150.03      156.98     23.88 o 
   0   5  10       12.90       -0.07     21.56 o 
   1   5  10      113.52      114.71     19.30 o 
   2   5  10      147.47      160.87     17.98 o 
   3   5  10      352.85      349.31     22.93 o 
   4   5  10     1214.48     1229.57     29.88 o 
   5   5  10        6.49       19.38     17.54 o 
   6   5  10      783.70      756.49     75.52 o 
   2   6  10        1.24       -2.76     59.92 o 
   3   6  10     1086.95     1150.04    114.34 o 
   4   6  10       29.13       18.51     23.42 o 
   5   6  10      223.18      194.97     24.78 o 
  -1  -3  11        0.02       -8.28     34.66 o 
   0  -3  11       14.80       21.98     18.84 o 
   1  -3  11       21.32       15.71     29.33 o 
  -2  -2  11        6.44        9.29     50.61 o 
  -1  -2  11      458.13      461.33     27.54 o 
   0  -2  11      245.05      239.16     18.06 o 
   1  -2  11      537.53      580.63     23.51 o 
   2  -2  11      635.95      625.23     28.96 o 
   3  -2  11        2.64       -0.43     27.45 o 
  -2  -1  11      474.98      499.22     42.26 o 
  -1  -1  11      901.07      914.62     29.61 o 
   0  -1  11      275.75      250.40     17.84 o 
   1  -1  11      706.43      701.28     24.35 o 
   2  -1  11        1.61        5.41     17.47 o 
   3  -1  11        1.23        3.46     16.18 o 
   4  -1  11       29.63       35.03     26.00 o 
  -2   0  11      568.18      540.22     76.58 o 
  -1   0  11       37.64       46.93     17.90 o 
   0   0  11       22.70       32.60     15.10 o 
   1   0  11       26.46       20.37     15.18 o 
   2   0  11       58.88       57.61     15.04 o 
   3   0  11      316.10      305.87     19.10 o 
   4   0  11        3.09       -5.05     17.92 o 
  -1   1  11       18.87       24.14     19.04 o 
   0   1  11      259.55      273.39     17.01 o 
   1   1  11       74.20       75.57     16.21 o 
   2   1  11     1475.06     1464.36     30.21 o 
   3   1  11       96.53      105.50     16.19 o 
   4   1  11      980.78     1017.90     29.57 o 
   5   1  11      128.25      148.48     44.25 o 
  -1   2  11      827.19      841.08     85.61 o 
   0   2  11        9.58        6.76     14.93 o 
   1   2  11      872.44      895.60     25.17 o 
   2   2  11      240.18      231.69     17.39 o 
   3   2  11      230.44      257.13     19.62 o 
   4   2  11       54.64       74.24     16.26 o 
   5   2  11        0.93        0.89     19.94 o 
   0   3  11       33.27       48.27     20.92 o 
   1   3  11      415.43      422.78     20.11 o 
   2   3  11        6.42        6.67     15.93 o 
   3   3  11      111.56       94.49     16.39 o 
   4   3  11      115.45      109.40     15.81 o 
   5   3  11      363.43      361.63     27.89 o 
   1   4  11      190.69      182.85     22.40 o 
   2   4  11      391.46      404.36     20.93 o 
   3   4  11      709.48      711.58     24.56 o 
   4   4  11      156.71      183.70     27.92 o 
   5   4  11     1231.54     1266.22     62.32 o 
   3   5  11       17.16       26.85     57.44 o 
   4   5  11      511.46      557.25     46.87 o 
   0  -1  12        0.94        5.74     27.01 o 
   1  -1  12       33.95       27.66     25.05 o 
   0   0  12      139.77       99.42     32.28 o 
   1   0  12      660.60      638.75     40.74 o 
   3   0  12     1256.35     1219.34     86.32 o 
   0   1  12      833.94      789.76     37.80 o 
   1   1  12       56.56       49.97     24.82 o 
   2   1  12      465.20      471.61     36.50 o 
   3   1  12       13.66       22.17     43.01 o 
   1   2  12       42.07       42.88     22.76 o 
   2   2  12        4.31        2.98     23.96 o 
   3   2  12       11.49       17.95     32.86 o 
   2   3  12      166.20      184.52     40.67 o 
   3   3  12      505.00      489.38     39.35 o 
                                                 
